# Supplementary material for: Enriched expression of genes associated with autism spectrum disorders in human inhibitory neurons
Source: Transl Psychiatry. 2018 Jan 10;8:13. doi: 10.1038/s41398-017-0058-6 (PMC5802446; doi:10.1038/s41398-017-0058-6)
Supplement: Supplementary file 5 — Table S1 [file 41398_2017_58_MOESM5_ESM.xlsx]

## Sheet: ASD candidates
group	list	#. Of genes	genes
ASD candidate	ASD_SFARI	474	ABAT,ABCA10,ACE,ACHE,ADA,ADCY5,ADK,ADNP,ADORA2A,ADRB2,ADSL,AFF2,AGAP1,AGBL4,AGMO,AGTR2,AHDC1,AHI1,AKAP9,ALDH5A1,ALG6,AMPD1,AMT,ANK2,ANKRD11,ANXA1,APBA2,APH1A,AR,ARID1B,ARNT2,ARX,ASH1L,ASMT,ASTN2,ASXL3,ATP10A,ATP1A3,ATP2B2,ATRX,AUTS2,AVPR1A,BCKDK,BCL11A,BRAF,BRCA2,BZRAP1,C11orf30,C15orf43,C3orf58,C4B,CA6,CACNA1C,CACNA1D,CACNA1E,CACNA1F,CACNA1G,CACNA1H,CACNA1I,CACNA2D3,CACNB2,CADM1,CADPS2,CAMK4,CAP…
	ASD_AutismKB	168	ACSL4,ADSL,AFF2,AGTR2,AHI1,ALDH5A1,ALDH7A1,ARHGEF6,ARID1B,ARX,ASMT,ATP13A4,ATRX,AUTS2,AVPR1A,BCL2,BDNF,BRAF,C4B,CACNA1C,CACNA1E,CACNA1F,CADM1,CASK,CDH10,CDH9,CDKL5,CEP290,CHD7,CHRNA4,CHRNB2,CNTNAP2,COMT,CREBBP,CYFIP1,DBH,DCX,DHCR7,DISC1,DMD,DMPK,DNAH5,DRD3,DRD4,EHMT1,EIF4E,EN2,FBXO33,FEZF1,FEZF2,FGD1,FHIT,FMR1,FOXG1,FOXP1,FOXP2,FTSJ1,GABRA4,GABRA5,GABRB1,GABRB3,GABRG3,GAD1,GAMT,GRIA3,GRIK2,GRIN3B…
	Schizophrenia_GWAS	339	ABCB9,ACD,ACTR5,ADAMTSL3,AKT3,ALDOA,AMBRA1,ANKRD44,ANKRD63,ANP32E,APH1A,APOPT1,ARHGAP1,ARL3,ARL6IP4,AS3MT,ASPHD1,ATG13,ATP2A2,ATPAF2,ATXN7,BAG5,BCL11B,BOLL,BTBD18,C10orf32,C11orf31,C11orf87,C12orf42,C12orf65,C12orf79,C16orf86,C16orf92,C1orf132,C1orf51,C1orf54,C2orf47,C2orf69,C2orf82,C3orf49,C4orf27,CA14,CA8,CACNA1C,CACNA1I,CACNB2,CCDC39,CD14,CD46,CDC25C,CDK2AP1,CENPM,CENPT,CHADL,CHRM4,CHRNA3,CHRN…
	Schizophrenia_SZGene	883	AANAT,ABAT,ABCA13,ABCB1,AC113554.2,ACE,ACOX1,ACP1,ACSL4,ACSL6,ACSM1,ACTN2,ADA,ADAM12,ADCYAP1,ADH1B,ADORA2A,ADRA1A,ADRA2A,ADRBK2,ADSL,ADSS,AGAP1,AGER,AGPAT1,AGT,AHCY,AHI1,AIF1,AK1,AKT1,AL021546.2,ALDH1A1,ALDH1A2,ALDH1A3,ALDH5A1,ALK,ANK3,ANKHD1,ANKK1,ANKRD12,AP000843.1,AP3B1,AP3B2,AP3D1,AP3M1,AP3M2,APOD,APOE,APOL1,APOL2,APOL4,APOL5,APOL6,APP,AQP4,ARC,AR,ARHGAP18,ARHGAP21,ARHGEF10,ARMC3,ARNTL2,ARNTL…
	Bipolar	1192	SLC6A4,BDNF,COMT,DRD2,HTR2A,DAOA,MAOA,CACNA1C,DRD3,DISC1,ANK3,TH,MTHFR,NRG1,TPH1,TPH2,DRD4,CLOCK,SLC6A3,DRD1,P2RX7,GSK3B,DTNBP1,NOS1,GRIN2B,WFS1,PER2,GRM3,PER3,ARNTL,KCNN3,HTR2C,NDUFV2,ZNF804A,SYNE1,NR1D1,TENM4,RBFOX1,GABRA5,RGS4,DGKH,TCF4,MAD1L1,MLC1,SORCS2,PALB2,TAAR6,NPAS2,PDLIM5,CSNK1E,CNR1,PBRM1,TRPM2,NR3C1,DDC,FKBP5,ACE,DAO,CRY2,TRANK1,PER1,DUSP6,ERDA1,NFIX,TSNAX,TNF,CSNK1D,PRODH,CSMD1,ADCY…
	Alzheimer	178	A2M,ACE,ACTA1,ACTA2,ACTB,ACTBL2,ACTC1,ACTG1,ACTG2,ACTR2,ADAM10,ADAM17,ADAM9,APBA1,APBA2,APBA3,APBB1,APBB2,APBB3,APH1A,APH1B,APP,BACE1,BACE2,BLMH,CACNA1C,CACNA1D,CACNA1F,CACNA1S,CACNB1,CACNB2,CACNB3,CACNB4,CD44,CDH1,CDH3,CHRFAM7A,CHRM1,CHRM2,CHRM3,CHRM4,CHRM5,CHRNA7,CTNNA1,CTNNA2,CTNNA3,CTNNB1,DBN1,DVL1,DVL2,DVL3,ERBB4,ERN1,ERN2,FURIN,FZD1,FZD10,FZD2,FZD3,FZD4,FZD5,FZD6,FZD7,FZD8,FZD9,GSK3A,GSK3B,…
	AmyothrophicLateralSclerosis	23	ALS2,ANG,ATXN2,C9orf72,CHMP2B,DCTN1,ERBB4,FIG4,FUS,HNRNPA1,NEFH,OPTN,PFN1,PRPH,SETX,SIGMAR1,SMN1,SOD1,SPG11,TARDBP,UBQLN2,VAPB,VCP
	Huntington	155	ACTA1,ACTA2,ACTB,ACTBL2,ACTC1,ACTG1,ACTG2,ACTR2,ACTR3,ACTR3B,ACTR3C,AKT1,AKT2,AKT3,AP2A1,AP2A2,APAF1,ARF1,ARF3,ARF4,ARF5,ARF6,ARFIP1,ARFIP2,ARL1,ARL4A,ARL4C,ARL4D,ARL8A,ARL8B,ARPC1B,ARPC5,ARPC5L,BAX,BDNF,CAPN1,CAPN10,CAPN11,CAPN12,CAPN13,CAPN2,CAPN3,CAPN5,CAPN6,CAPN7,CAPN9,CAPNS1,CASP3,CASP6,CASP8,CDC42,CLTA,CLTB,CREBBP,CRYZ,CYC1,CYFIP1,CYFIP2,DCTN1,DCTN3,DLG4,DNAH1,DNAH11,DNAH17,DNAH2,DNAH3,DNAH…
	IntellectualDisability	36	ACTB,AGTR2,AHI1,AMMECR1,ARHGEF6,ATP6AP2,ATRX,CA2,CC2D1A,CDKL5,CLN8,CRBN,CTNND2,DBN1,DLG3,FGD1,FMR1,FTSJ1,GDI1,IGBP1,IGF1,IL1RAPL1,KDM5C,MECP2,OPHN1,PAK3,PDHX,PHF8,PRSS12,PVALB,RPS6KA3,SMS,UBE3A,ZDHHC15,ZNF41,ZNF674
	Neurogenerative	53	AATF,ABCD1,ACHE,ADORA2A,AGRN,APLP1,APLP2,APOC1,BAD,BAX,BCHE,BCL2,BCL2L1,BDNF,BSN,CASP1,CASP3,CASP7,CASP8,CDK5,CDK5R1,CDK5R2,CHRNA7,CSNK1D,CTSB,ESR1,FGF14,FGF2,GAP43,GFAP,GRB2,IL1B,INSR,LRP1,LRRC15,MAOB,MAPK1,NEFH,NGF,NGFR,NPY,PQBP1,PRKCG,S100B,SGK1,SLC1A1,SNCG,SOD1,SYP,TGFB1,TTR,VLDLR,WFS1
	OxidativeStress	60	ALPK1,ATF2,BCL2,DDIT3,DUPD1,DUSP1,DUSP10,DUSP12,DUSP13,DUSP14,DUSP15,DUSP16,DUSP18,DUSP19,DUSP2,DUSP21,DUSP22,DUSP26,DUSP27,DUSP28,DUSP3,DUSP4,DUSP5,DUSP6,DUSP7,DUSP8,DUSP9,EEF2K,ELK1,JMJD7-PLA2G4B,JUN,MAP2K3,MAP2K4,MAP2K6,MAP3K2,MAP3K3,MAP3K4,MAPK10,MAPK11,MAPK12,MAPK13,MAPK14,MAPK8,MAPK9,MAPKAPK2,MAPKAPK3,MAPKAPK5,MAX,MEF2A,MEF2C,MKNK1,MKNK2,MYC,PLA2G4A,STAT1,STYX,STYXL1,TXN,TXNDC2,TXNDC8
	Parkinson	106	ADRBK1,ADRBK2,ATP1A3,BLK,BTRC,CASK,CCNE1,CCNE2,CSK,CSNK1A1,CSNK1A1L,CSNK1D,CSNK1E,CSNK1G1,CSNK1G2,CSNK1G3,CSNK2A1,CSNK2A2,CSNK2B,CUL1,DBH,ELK1,FBXW11,FGR,FRK,FYN,GPR37,GPR37L1,HCK,HSPA1B,HSPA1L,HSPA2,HSPA5,HSPA6,HSPA8,HSPA9,HTRA2,LCK,LRRK2,MAPK1,MAPK10,MAPK11,MAPK12,MAPK13,MAPK14,MAPK15,MAPK3,MAPK7,MAPK8,MAPK9,MPP1,NDUFV2,NR4A2,PAH,PARK2,PARK7,PINK1,PLD2,PSMA1,PSMA2,PSMA3,PSMA4,PSMA5,PSMA6,PSMA7,…
	ePSD	111	SHANK3,ACACA,KCNA4,GNAI2,FRS3,CNKSR2,CA2,PRR7,BTBD11,LRFN2,GRIN2A,,LRRC4B,LRRTM3,LRRTM1,SLC25A10,DLG2,DNAH5,ADAM22,GRIK2,ADSS,BAIAP2,SARM1,DLGAP4,CRK,NLGN1,FNBP1L,LRRC4,LRRTM4,GRIA4,ELFN1,SHISA9,JUP,UNC5A,PRRT1,PRICKLE2,CACNG2,NLGN2,SLITRK5,IQSEC1,RAN,IDH3G,DLG3,SHISA7,MYO1B,DLGAP3,ESD,CIT,CACNG8,GRIA2,NUMB,NETO1,MINK1,PPP1R16B,LRRC7,KCNA1,DLG4,GRIN2B,NTRK3,GRIA1,DLGAP2,ELFN2,A2M,DLG1,,FRMPD4,CAC…
	iPSD	182	FILIP1,MAG,IFT74,DTNA,CPEB2,COTL1,CSNK1A1,TPM3,KIAA1024,GNAI2,ALCAM,LANCL1,CNKSR2,ARHGAP32,PDE1B,AP1B1,ICAM5,IFT81,RAB3A,PSAT1,NAPEPLD,RAB3C,ATP1B1,GFAP,TJP1,ARHGDIA,UBE2D2,WWC1,RAB5A,BORCS6,PEBP1,NCKIPSD,THY1,ARPC1A,HDLBP,ACTR2,CPNE6,AP2A2,MYH10,MOG,NTM,TPGS2,WWC2,PRKACB,HOMER1,EXOC1,TBC1D8,SNAP47,ADGRB1,GABRA5,CD47,TRIM9,DMD,DVL1,AP2A1,DYNLL2,VPS29,CSNK1E,PLD3,ARHGEF9,,VPS4A,PRMT1,ELFN1,FAM196A…
	Height	165	ACAN,ADAM28,ADAMTS10,ADAMTS17,ADAMTS3,ADAMTSL3,AK092571,AKD1,AL117656,AL161980,ANKRD13B,ATP6V1E2,B3GNT8,BC030091,BMP2,BMP6,BNC2,BRCA1,C17orf42,C17orf82,C20orf199,C3orf63,C6orf1,C6orf173,CCDC100,CCDC108,CCDC66,CCDC91,CDK2AP1,CDK6,CLIC4,CLPS,CPN1,CWF19L1,CYP19A1,DDX27,DNM3,DTL,DYM,ECM2,EFEMP1,EIF2AK3,ESR1,ETV6,EXOSC5,FAM173A,FANCE,FARP2,FBLN2,FBXW11,FGFR4,FLI1,FNDC3B,FOLH1,FRS2,FUBP3,GDF5,GH1,GHSR,…
Upregulated genes in ASDs	Cortex1	180	DFFA,CARHSP1,HIST1H2BD,FAM181B,SDF2L1,JUN,FAM129B,YBX1,CCDC50,HIST2H2BE,TAGLN2,VHL,GADD45G,SOX4,CXCL16,IGFBP5,CPNE3,CDKN1A,SLC16A3,S100A10,SERTAD1,RALGDS,HSPB1,PTPRZ1,CEBPD,FBLN2,LYN,MCL1,HSPA1A,GYPC,ARRDC4,,CLIC1,DTNA,NKAIN4,RPS15A,P4HA1,RHBDF2,RHPN2,NBPF9,TNPO1,ZFP36L1,TNFRSF1A,CFLAR,NBPF10,METRN,RPN2,BST2,ABCA1,MSN,PNP,APOC1,NFKBIZ,PLOD1,MKNK2,PLXDC2,YBX3,BAG3,BCAN,DNAJB1,KLF15,INPPL1,SFMBT2,R…
	Cortex2	547	CHST11,BCCIP,LONRF3,MR1,CCDC8,CA12,UBTD1,ZC3HAV1,FKBP14,LCA5,ZNF516,HIST2H2BF,SERP1,FOXJ1,FZD1,HIST2H2BA,FTL,KIAA0226L,CACHD1,SRGAP1,YAP1,N4BP2,ARHGAP5-AS1,CPNE3,MERTK,KDM1B,,DPYSL3,SMO,GNG12,NEK6,CARD14,C6orf118,MOB1B,SARDH,ARHGEF26,TGFB2,RAB8B,NABP1,PLCB3,AK4,PLTP,CNN3,HGF,ABCA1,LEPREL1,UBE2I,AFF4,TNFRSF10D,PEA15,LHX2,PALLD,RPL28,ANTXR2,LPP,TMEM47,TRPS1,MGST1,PLOD2,ATP6V0E1,FAH,TOR1B,NR2E1,EYA2…
	Cortex3_C1	549	C1orf86,SH3GLB1,TIMMDC1,KLF15,MPV17,C2orf76,PROCA1,EPN2,GNG5,GNA12,CEP104,HMOX1,OSBPL11,RPS19,ORAOV1,PRKD3,CSRP2,AIP,PFDN2,CDK2AP2,UFC1,SUOX,ACSS3,COTL1,CHDH,FTH1,PHACTR3,ATPAF2,NUDCD2,LLGL1,EEF1G,TCFL5,ZNF394,STON2,PPDPF,SLC2A4RG,RPSA,RPL14,ECHDC2,KIF1C,MT3,SCP2,MTUS1,CPT2,CIB1,RPS8,MYOM1,MON1B,RAB9A,PIR,PRDX1,RPL24,PTMA,RPS12,NT5DC2,FAM89B,FAM101B,HEPN1,TMEM218,HIST1H1C,EFS,USP40,PTPN13,C5orf49…
	Cortex3_C4	287	IWS1,SAMD9L,GBP3,RCE1,ZNF326,C3orf15,RCVRN,MIER1,RPF1,C17orf48,EIF2AK2,CEBPZ,HNMT,CD86,METAP2,WDR5B,HSPBAP1,C5orf54,CCDC59,RABGGTB,CCNG1,MKI67IP,DNAJB4,TAF4,NMI,TRIM4,THOC1,SP110,SPP1,OFD1,BLM,NASP,TMEM69,GNL3,LLPH,CBLB,ALOX5,ZFAND4,,MFI2,HIST1H2BD,TRPV1,CTNS,BTN3A2,BTN3A1,SAR1B,RNPEPL1,BTN3A3,GPR35,RBBP8,MRPL1,ADAM28,TGFBR1,ZNF404,TBCK,ZNF192,NPFF,CCDC154,HAUS5,CRISPLD1,NT5C2,PTPRC,WDR59,CCDC11,…
	NPC	27	EMX1,DMRT3,SP5,MTRNR2L1,RPH3A,IGSF21,LRRC3B,C6orf141,C12orf39,NPPA,OSBPL10,POLR2J2,AFAP1L1,SPDYE2,SPDYE6,ATP2B1,RGS19,FANCA,POLR2J3,ABHD5,C9orf117,SLC20A1,RFX1,TMEM180,CPNE1,UPF3A,NCKIPSD
	Neuron1	80	OGN,OSR2,DPT,ASPN,MTRNR2L1,COL1A1,POSTN,PRRX1,ALDH1A3,LUM,CH25H,TWIST2,TBX15,COL3A1,COL6A3,COL1A2,PRRX2,WISP1,ITGA11,MGP,EDNRA,GREM1,OSR1,BGN,COL15A1,EGFLAM,LRRC32,DCN,COL21A1,TMEM119,AGTR1,SGCD,PCSK9,ANPEP,CMKLR1,LGR5,NPR3,EMILIN1,PDGFRA,CD248,EDN3,FST,F2RL2,SNAI2,HEYL,LOXL2,NID1,EMILIN2,POLR2J2,CCDC3,L1TD1,HMCN1,12-Sep,SDC1,MTHFD2,POMZP3,DDIT3,ATF5,POLR2J3,CDK11A,TMEM39A,LRRC59,TAF13,NOC4L,SLC2…
	Neuron2	93	AKR1C2,ANKRD18B,ATP8A1,ATP8A2,CARTPT,CBLN2,CELF4,CHGB,CKMT1A,CTNNA2,DNAJC6,DPPA4,DYNLT3,ELAVL4,EPHA5,ESRRG,FAM19A2,FAM70A,FGF14,GABRA2,GABRA3,GABRG2,GABRQ,GFRA2,GLRA2,GNAO1,GRIA4,HCRTR2,IGSF21,IQCJ-SCHIP1,KIAA1107,LAMP5,LHFPL3,LPPR1,MAL2,MCF2L2,NAP1L2,NECAB1,NELL1,NRG1,NRN1,NRSN1,NTN1,OLFM3,PCSK1,PCSK2,PDE1A,PGM2L1,PLD5,PPP1R17,PPP2R2C,PROX1,PRUNE2,PTPN5,RAB27B,RASGEF1B,RCAN2,RGS7BP,RNU5A-8P,RPRM…
	Organoid_TD11	414	DLX6-AS1,TMEM132C,ISLR2,C14orf23,GAD2,CHL1,KLHDC8A,MEG3,COL22A1,EOMES,C1orf61,LHX2,CTC-547D20.1,NR2E1,AC018730.1,POU3F3,AC011333.1,AC009487.5,DLX1,SIX3,AC011609.3,GPM6A,AC022002.4,GRIA1,NOS2,NKAIN3,AMBN,CHRDL1,SOX21,GSX2,AC133637.1,PTPRZ1,AL049777.1,MPPED2,PHYHIPL,SOX3,CDH20,GABRB2,FUT9,3-Sep,FAT4,CREB5,RASGRP1,CTC-467M3.1,AC018730.3,RP11-560I19.4,SCGN,CTD-2353F22.1,MYT1,MIR9-1,SHISA2,AC009487.4,…
	Organoid_TD31	1027	DLX6-AS1,TMEM132C,NEUROD6,KLHDC8A,SOX3,C1orf61,LHX2,C14orf23,NEUROD2,LRRC3B,HECW1,GRIA1,MEG3,POU3F3,NEUROG2,RASGRP1,AC018730.1,PTPRZ1,C1orf186,CTC-547D20.1,CHRDL1,RP11-217E22.5,BCL11B,AC133637.1,SALL1,NR2E1,ADRA1A,RP11-23D24.2,RP11-129K20.2,RP11-4N23.1,AMBN,GAD2,AC009487.5,GABRB2,DMRTA2,RP4-684O24.5,PDYN,CHRM1,C14orf64,SEZ6,MIR9-1,AC018730.3,NRG3,B3GAT1,RP11-85O21.5,AL049777.1,FUT9,AC114877.3,CTC…
	Blood	580	YY1,ZNF609,LINC00294,SETD1B,C14orf28,CNNM3,SDAD1,MID2,NDRG3,RPL19P12,SP2,IFFO2,SFSWAP,LAMB2P1,KCNG1,CREB1,MMGT1,CALM1,ZNF329,YTHDF1,CHP1,GPR68,DCUN1D4,ZBTB9,PTOV1,ADNP2,AK3,TM2D2,ANKRD28,PCYOX1,CABIN1,TSHZ2,PURB,PPP1R13B,TMEM203,PRKCA,DYRK2,SLC35E1,DIAPH1,RHOF,ZNF148,CLOCK,PIK3R1,DAG1,ZBTB43,RAB3GAP2,ENO2,PIP4K2A,RPL18A,UBE2E3,DSTYK,ATXN7L3B,SEPN1,LRFN3,NDUFS1,HABP4,VHL,PRKCSH,NIPAL3,SPOCK2,CERK,…
Downregulated genes in ASDs	Cortex1	163	C17orf97,HAPLN4,SHD,PCSK1,PFKP,RCAN2,NEFH,,NCALD,CCDC184,CADPS,MYOZ3,DHRS11,STAT4,ADPRHL1,RELL2,OLA1,JADE1,CPLX1,TARBP1,VAMP1,RAB37,SLC6A17,TOX2,ANKRD29,FGF9,KIF17,FAM81A,PELI3,ASB13,ARMCX5,CHRM1,GFRA2,ZNF365,NAT6,ACTL6B,STAC2,PVALB,PNKD,ABLIM2,FBLN7,CAMK1G,ZNF25,B4GALT6,SLC25A27,PTH2R,EXTL2,TNNT2,GLS2,GPRASP2,NSG1,GABRG2,CHGA,NGEF,ADCYAP1,CABP1,SCN1B,THEMIS,STAMBPL1,CKMT1A,EPHB6,TESC,SCN4B,POPDC…
	Cortex2	508	ZNF804B,SLC38A5,CCDC25,ACTR1B,ATG16L1,PSMD7,SEMA7A,ADSS,HACL1,MBTPS2,AUH,COQ6,ASB8,TMEM155,TMEM194B,NDRG3,STXBP5-AS1,NDUFS2,FAM73A,TMEM72-AS1,SLC35B3,DEPDC5,UBL7,DDHD2,SLC4A8,CLEC2L,VPS11,SEC14L5,PTPRD,SERTAD4,UCHL5,USP32,PSMG3,TRIM37,LNP1,ZNF365,COPG1,FAM131B,ATG2B,PPP2R5B,IQCB1,CORO2A,EDN3,GPLD1,SNHG11,LARP6,GOT1,SYT3,SLC45A1,CABP1,ANK3,MFSD6,ATP5B,RHOBTB1,RCAN2,PRKCE,SLC24A2,ASB13,ANKRD36,ABCG…
	Cortex3_C2	418	FAM123C,KCNJ12,C17orf51,NOS2,ATXN7L3B,GAS7,PIGS,PLXNA1,EHD3,TMEM177,APLP2,TPRG1L,ARHGAP44,LARGE,TECPR1,AJAP1,TM9SF4,MEGF8,MPRIP,ADAMTS8,KALRN,KIAA0513,VPS26B,ICMT,DNAJC5,CX3CL1,FRMPD2,SCN5A,SLC16A14,DLGAP1,GNS,N4BP3,DNAJC14,FNDC9,CDH13,ADAM19,KLHL29,CYFIP2,VPS53,SYT7,DAGLA,TRMT12,PKNOX2,APBA1,NGEF,RNF145,PRPF8,B4GALNT1,PAPD7,CHSY3,ZFAT,EXTL3,RPUSD4,KIAA0226,FAM135B,GABBR2,IARS,TOX4,FRAS1,HK1,NLGN…
	Cortex3_C3	298	GABRD,DHRS7B,LMO4,DYNC1I1,YWHAH,C20orf3,ENTPD6,PODXL2,PPM1G,NRBP1,TMEM130,CDC42EP3,MRPL33,GSK3A,BRE,GABRG2,ESYT1,,ACOT7,LDHA,NDUFS2,CIAPIN1,ENTPD3,NUP93,PRPF19,GABARAPL3,KCNC1,EPB41L3,CCDC165,PDE1B,KIAA0748,AFG3L2,MAP7D2,DDB1,C17orf97,GEMIN4,GLOD4,FSTL4,PTPN5,VDAC1,PITPNA,ATG16L1,FEN1,FBLN7,UNC5A,AMFR,TMOD1,SRPR,CAMKK1,MRPL37,GPX3,KCTD1,C10orf35,AHNAK2,NEFM,PTK2B,INA,PCYOX1L,IQGAP3,CAPNS1,SPRYD3,…
	NPC	42	CIR1,COX7A2L,SLC35B3,MRPS14,BLOC1S3,CALCOCO2,APLP1,C15orf40,AP3S2,WDR88,DHRS1,HMGCL,BCKDHA,POLR3GL,TMEM101,TTC32,C4orf33,MXRA7,PGBD4,AC021860.1,SLC2A10,ZNF155,C5orf41,NUDT7,CDNF,RP11-17M16.1.1,KIF6,PABPC5,TRIM66,VLDLR,OPTN,SERPINB1,RP11-210M15.2.1,USP6,AGAP8,MMP11,SLC28A2,HLA-DMA,STAT4,MUC20,ADORA2B,FAM182B
	Neuron1	71	MGAT4B,MICALL1,ZFAND4,WDR60,NEIL1,RNF213,HSBP1L1,C22orf23,MLH3,TTC23L,C12orf63,TCTN1,AC130352.1,C19orf71,IQCD,AC024580.1,AK1,ART3,TMEM187,RP11-89K11.1.1,MYO1F,NUDT7,C17orf57,NME9,D2HGDH,CARD14,LGSN,C9orf103,C1orf228,ANKRD34A,C16orf88,RP11-182J1.16.1,PEX11G,FAM86B1,PDE6B,ZNF253,CCDC153,ZFP2,PLEKHG5,SLC47A2,GRAMD2,PTP4A3,FAM164C,CELSR1,SLC26A1,PACRG,C9orf95,ME3,DNAI1,PRKCQ,FAM90A1,C15orf52,B3GALT5,…
	Neuron2	52	ATP1A2,BOC,CD34,CDCA2,CFLAR,CLEC1A,EGFL6,FAT4,FBLN2,FBN2,FGF18,FGFR3,FRAS1,FRZB,IAH1,ID3,IFI44,IFI44L,IGSF10,LAMC3,LEF1,LOC728093,LPAR4,MECOM,MEG3,MIR382,MMP9,OLFML1,OMD,OR51E2,PAX3,PDE5A,PHEX,PI15,PIEZO2,PLAGL1,PLK1,PRSS35,RGS5,ROBO3,ROR1,SLC4A4,SLPI,SMOC1,SNORD113-4,SNORD114-3,SOSTDC1,THRB,TKTL1,TNFSF10,TNN,TRIM4
	Organoid_TD11	597	REN,HAND1,SP6,APOA1,CDH1,RP11-267L5.1,NCRNA00261,TBX3,CTD-2306M5.1,AC092057.1,GATA6,HAS2,RP11-1144P22.1,RP11-471J12.1,GABRP,HAND2,FGB,ALPPL2,RP11-530I17.1,MIR675,FLT1,AC104304.1,KDR,APOB,AC132217.4,ADAMTS1,RP11-509I21.1,CGA,RP11-889I17.1,RP11-219G10.3,PODXL,RP11-357H14.7,EPCAM,H19,ZFP42,CTD-3118D11.2,PITX2,RP11-216C10.1,ESRP1,CST1,LCP1,AL138712.1,LRRN4,APLNR,SHH,GATA3,HOXB3,SERPINB9,EPAS1,FGG,AP1…
	Organoid_TD31	1083	MUC2,AC107385.1,FGA,SERPINA1,CLCA1,FGG,CEACAM6,CEACAM5,LAMC2,FGB,MUC13,ST14,AFP,PLA2G2A,MEP1A,AGR2,RP11-510N19.5,ELF3,DUOX2,MMP1,APOA1,EPCAM,APOB,TACSTD2,CDH17,SPINK1,CDX2,KRT19,CGA,MUC16,PRSS8,CLDN7,CEACAM1,APOA2,PKP3,MYO7B,FXYD3,HPN,FABP1,PRSS1,AC020907.3,LAMB3,TSPAN8,HNF4A,GDF15,CSF3R,MIR675,HAVCR1,KRT20,SP6,GABRP,RAMP1,AP1M2,CEACAM7,NPNT,ESRP1,HGD,CDH1,PRR15,F2RL1,REG4,KLF5,NCRNA00261,C3,CLDN…
	Blood	302	SLC9A4,GSR,HNRNPKP3,BPGM,C2CD4D,ACTG1P4,KPNA2,MRRF,XRN2,NANOS2,ZCCHC10,HYALP1,ERI1,HSPA4,ATG3,TMSB4X,SUMO1P3,MFSD14A,TOP1P1,CARD16,SAMSN1,KDM1B,LOC146880,UQCC1,FCGR1B,IGF2BP3,EAPP,PHKB,CALML4,RANBP9,SELT,CLEC12B,U2AF1,PTK2B,CHORDC1,ABCG1,GGA1,RHOQ,SSB,CAPZA1,RAP1B,CCDC82,KLHL5,LYPLA1,UBE2K,FAM26F,EFNB3,PAX9,PIK3AP1,AMZ2,PI4K2B,PRIM2,NIPSNAP3A,CASP1,ARL17B,SYF2,C8orf33,CYCSP52,TNFAIP6,CASP4,FAXC,B…
Downstream target of ASD candidates	CHD8_minibrain	560	SEMA3F,THSD7A,SPPL2B,TFAP2B,PAX7,APBA2,TMSB10,EPHA3,PHF21B,LPAR2,ANKS1A,FGFR3,ACADVL,ENO1,ANO8,ACTL6B,LRP2,SEMA5B,DNMT3B,LHX5,GMIP,PCBP4,MYL6,ARVCF,JAG1,CENPT,CBLN1,ZNF423,NDRG4,SMPD3,NEFM,NEFL,SNRNP70,OLFM2,APLP1,ETFB,CDC37,ATP1A3,CYTH2,CHCHD2,RARRES2,LZTS2,MTMR4,CDK5RAP3,VAT1,RND2,NAT9,MAPK10,MFSD10,P2RX3,DTX4,PRMT8,RFX4,MDGA1,PRDM13,PHF1,APBB3,CBLB,APC2,FN1,ID2,RND3,WLS,CNRIP1,PDZRN3,PILRB,CXC…
	CHD8_NPC	927	ENPP4,KLHL13,CCDC109B,PAX6,SPAG9,SEC62,NRXN3,NLRP2,RRAGD,ARNTL2,FAM13B,SARS,RNF19A,SLC18A1,TRIT1,EPHA3,PREX2,HDAC9,LMO3,CELF2,ADAMTS6,RCN1,DKK3,DCBLD2,COL11A1,VMP1,SNCAIP,UHRF1BP1,FGFR2,ZFY,SYT1,NAV3,ABCC9,NEDD4,SLC44A1,MGAT4A,FAM50A,TFRC,MPP5,FRY,NTN4,NUAK1,SRI,ADD2,RASAL2,ZNF37A,TPD52,GPC4,NEBL,CBFA2T2,OSBPL6,RFX3,SESN1,PSEN1,CDH7,LRP2,PHLPP1,C1QTNF3,WDR47,FOLH1,GNAO1,NRCAM,AGO1,CIRBP,MARCH2,PR…
	CHD8_Neuron	2542	SARM1,FKBP4,THSD7A,CIAPIN1,PRKAR2B,KMT2E,RHBDD2,ZNF195,JHDM1D,AGK,CEACAM21,TRAPPC6A,PAX6,MAPK8IP2,PAX7,BAZ1B,PHF7,MBTD1,DPF1,CEP68,UBR7,YAF2,BID,MATR3,RUFY3,AGPS,NLRP2,AKAP11,STRAP,PLEKHO1,RRAGD,AGPAT4,ARNTL2,BCLAF1,HMGB3,SLC4A7,APBA2,RNF19A,GABARAPL2,MFAP3,STAU2,CDH10,MED17,DCUN1D1,TRIT1,FAM214A,ZNF800,LMO3,RSF1,CELF2,R3HDM1,ERCC8,SLC4A8,FNIP2,MCF2L2,AP5M1,KIF1B,PLEKHH1,ATP9A,CUL1,ZFR,PET112,ZNF…
	CYFIP1_C2	637	AASS,ABCC6,AC013394.2,AC114788.2,AC123768.4,ACACB,ACSL1,ADAMTS13,AGTR2,AKR1C2,AL355490.1,ALDH6A1,AMT,ANGPTL1,ANKRD10,ANKRD33,AP1G2,APBB3,ARHGAP33,ARL4C,ATG16L2,ATOH1,ATXN7L2,BAIAP2-AS1,BRD1,C19orf57,C1orf21,C1orf63,C21orf58,C9orf9,CA11,CACNA1G-AS1,CARF,CCDC40,CCHCR1,CCNL2,CDAN1,CDH7,CDON,CEBPA-AS1,CHODL,CIRBP,CIT,CLK4,CNTN1,COL14A1,COL6A6,CPAMD8,CPT1C,CTC-301O7.4,CTSC,CTSV,CTTNBP2,CXCL12,CYP27C1,…
	CYFIP1_C4	183	AURKB,C6orf120,CASP8AP2,CCNA2,CENPE,CHAF1A,CMYA5,COL21A1,CORO1A,ECI1,EDNRA,EGR1,EPC1,EYA4,FBXO5,GBAS,HMGB2,HMGN2,INTS9,KCNA1,KCTD7,KIF11,KIFC1,LMNB1,MAD2L1,MCM5,MEOX1,MKI67,MYNN,NOS1,NUSAP1,OAF,PDE4B,POMT1,PRC1,RACGAP1,RRM2,S1PR3,SLC22A3,TBX18,TIGD1,TRIP10,ZNF423,ABHD4,ABL2,ADAM23,AKR1C3,AMIGO2,AMMECR1,ANK2,ANTXR2,APP,AQP1,ASPN,ATF3,ATL3,ATP10D,ATP6V0A1,ATP8B1,BICD1,BMP7,C10orf10,C10orf54,CASP8,C…
	CYFIP1_C5	1553	ABCE1,ABHD17B,ABLIM1,AC007390.5,AC010127.3,ACADM,ACP1,ACTL6A,ADH1B,ADH5,AGTPBP1,AHCTF1,AIF1L,ALDH9A1,ALG8,ALYREF,AMMECR1,AMZ2,ANKRD32,ANLN,ANP32A,ANP32B,ANP32E,ANTXR2,AP2B1,APEX1,ARGLU1,ARHGAP11A,ARHGAP19,ARHGAP26,ARHGAP28,ARL5B,ARL6IP1,ARMC1,ARMC4,ARMCX5,ARPC1A,ARPP19,ARRDC3,ASCL1,ASF1B,ASPM,ATAD2,ATP1B1,ATP1B3,ATP5B,ATP6V1D,ATXN7L3B,AUNIP,AURKA,AURKB,B3GALT2,B3GALTL,BAG5,BARD1,BAZ1B,BCL7A,BCLAF…
	TCF4	307	ABCA1,ABCB4,ABCC3,ABHD3,ACSL6,ACTL8,ADAMTS10,ADAMTS17,ADAMTSL1,ADH4,ADRBK1,AGBL2,AGPAT9,AGTPBP1,ALDH1L1,ALG9,ALPK3,ANO7,ANPEP,ARHGAP10,ARHGAP26,ARHGEF16,ARHGEF28,ARMC3,ARMCX4,ASNSP1,ATP6AP1L,ATP7B,ATP9B,BBS5,BBS9,BEND6,BHLHE40,BLCAP,BRAP,BTBD8,C11orf63,C12orf55,C14orf64,C15orf57,C1orf159,C1orf52,C7orf55,CACNG6,CAMK2B,CAMSAP2,CAPG,CCDC144A,CCDC149,CCDC88A,CD101,CDH6,CDYL,CEACAM19,CEP170B,CEP70,CEP…
	EHMT1	723	ABCA1,ABHD6,ACKR6,ACSS3,ADAM11,ADAM12,ADAMTS10,ADAMTSL4,AGPAT5,AGT,AHNAK,AK3,AKAP6,ALDOC,ANKRD27,ANKRD52,AP1S1,AP5B1,APOE,ARIH1,ARRDC4,ASNS,ATHL1,ATP1B2,ATP2B2,AXL,BBC3,BCL3,BCL6,BEX1,BEX2,BHLHE40,BLID,BTG2,BTN3A2,C14orf132,C16orf45,C1orf192,C7orf10,C7orf63,C8orf4,CA2,CAPG,CAPN2,CAPRIN2,CAV1,CCDC136,CCNB1IP1,CD109,CD24P4,CD55,CDC42SE1,CDK18,CEP70,CFI,CHGB,CLYBL,COG6,COL18A1,COL2A1,COL4A6,COL6A2,C…
	MBD5	579	SEPT10,ABCB10,ACOT7,ACTL6A,ADI1,AKAP12,ALYREF,AMD1,ANKRD11,ANLN,ANP32E,ANXA1,ANXA2,ANXA5,APOBEC3B,ARF6,ARHGAP11A,ARHGAP29,ARL6IP1,ASF1B,ASPM,ATAD2,ATAD5,ATG5,AURKA,AURKB,BAG3,BAZ1B,BEX1,BIRC5,BLM,BRI3BP,BUB1,BUB3,BZW1,C12orf5,C16orf59,C18orf54,C1orf112,CACYBP,CALM1,CALR,CASP8AP2,CBFB,CBX2,CCDC80,CCNA2,CCNB1,CCNB2,CCND3,CCNE1,CCNF,CCP110,CCSAP,CCT2,CDC20,CDC25A,CDC45,CDC6,CDC7,CDCA2,CDCA4,CDCA5,CD…
	NRXN1	138	ACTG2,AHNAK,ARHGEF4,ARL5A,ATXN3,AXL,BAMBI,BMP5,BRUNOL4,BST2,C15orf40,C1orf61,C20orf103,C3orf32,CADPS,CCPG1,CD47,CD70,CLDN6,CNTN3,COL4A6,CPA4,CRYAB,CTNNA3,CXCL12,D4S234E,DDB2,DIDO1,DLX5,DSP,EGR1,ELF4,ELN,EML2,EPHA7,F11R,FAM111B,FAM98C,FBLN5,FER1L4,FLRT2,FOSL2,FUS,GFRA1,GPBAR1,GPR124,GPX8,GRIA4,HCN4,HEATR1,HLA-E,HSPA2,INPP5D,ISLR2,ITGA7,KCNIP1,KIAA1161,KLHDC9,KRT18,KRT8,LHX1,LHX5,LMX1B,LOC100289627…
	SATB2	554	41528,ABL1,ACSL3,ADNP2,AFG3L2,AIF1L,AKAP1,AMPH,ARHGAP12,ARHGAP21,ARHGAP35,ATP1A2,ATP2A2,ATP2B1,BAI1,BCAN,BCAT1,BCL7A,BCLAF1,C15orf59,CABLES1,CACNB2,CALM3,CANX,CBLN1,CCDC80,CCND2,CDC42EP3,CDCA7,CDH5,COL27A1,COL9A3,CORO1C,CORO2B,CPE,CPNE5,CSPG4,CSPG5,CSRP1,DAG1,DDX18,DDX19B,DDX24,DDX3X,DHX9,DKK1,DPYSL5,DTL,ECE1,EGFR,EIF3B,EIF5,ELN,ELOVL2,ENOSF1,EPHB2,EPS8,EYA4,FAM107A,FEZ1,FGFR1,FHOD3,FOXRED2,FSCN1…
	ZNF804A	370	TIMP1,LINC00645,IFITM3,IFITM2,KAL1,RTL1,PCDH7,SPOCK1,ZNF804A,KCNF1,THBS4,CPNE4,CRYAB,LCNL1,THBS2,RUFY2,RP11-166D19.1,CNTNAP4,ALDH5A1,CXCL16,IFI27L2,ST8SIA4,IRF2BP2,TPP1,CCL2,CNR1,SORCS3,MEST,EFEMP1,FAM171B,ADCY2,DENND5B,NLGN4X,MAP9,LRRC23,UNC5D,MYO16,NR4A2,APOE,CPNE5,SHOX2,TRIM47,SULF1,OTP,CALY,RNF180,ISLR2,PPP3CA,RXRG,CCK,GAREM,RBMS3,TSPAN7,SH3GL2,REEP5,SYT17,NFIC,FAS,CREBRF,DLGAP1,SEZ6,PRUNE2,F…
