# Supplementary material for: Enriched expression of genes associated with autism spectrum disorders in human inhibitory neurons
Source: Transl Psychiatry. 2018 Jan 10;8:13. doi: 10.1038/s41398-017-0058-6 (PMC5802446; doi:10.1038/s41398-017-0058-6)
Supplement: Supplementary file 6 — Table S2 [file 41398_2017_58_MOESM6_ESM.xlsx]

## Sheet: table S2
	GeneList	CellType	#. Of EnrichedGenes	EnrichedGenes
Disease genes (Fig 1D)	ASD_SFARI	In1	12	CHD7;SYT17;DHCR7;NINL;NCKAP5;ZBTB20;HLA-B;SEMA5A;CNR1;PAX6;RELN;CHRNA7
	ASD_AutismKB	In1	16	KCND2;GAD1;NHS;MID1;PRKX;AFF2;CHD7;CHRNA4;DHCR7;GRPR;ST8SIA2;MEGF11;SEMA5A;VIP;RELN;AVPR1A
	ASD_AutismKB	In3	10	PAH;MET;PRKX;GRPR;RELN;SEMA5A;ST8SIA2;CHD7;VIP;TBX1
	Bipolar	In1	43	GPR78;GRIN2D;GAD2;ADRA1B;PDLIM5;SDK1;ROR1;ARHGAP18;CHRNA4;FSTL5;IGF1;ERBB4;SVEP1;ZNF536;DAB1;CHRNA2;LAMA3;ADRA1A;SCN7A;ST8SIA2;NPAS3;NCKAP5;ZBTB20;PLD5;EGFR;PRR16;HTR2C;HLA-F-AS1;HLA-B;SEMA5A;VIP;CNR1;CRH;RELN;PNOC;CHRNA6;HGFAC;PTGFR;CHRNB3;CHRNA7;NR2E1;SP8;THSD7B
Upregulated genes in ASD samples (Fig 3A)	Cortex1	In1	25	JUN;PTTG1IP;CCDC50;YBX1;MSI2;PLOD1;PALLD;IFI6;ZHX2;KLF15;LYPD1;HLA-A;CNN3;ABCA1;HIST2H2BE;PITPNC1;SOX4;KANK1;HIPK2;DDR1;VCAN;MSN;SOX2;NDRG2;KCNG1
	Cortex1	In2	28	DNAJB1;DFFA;BCAN;LRP4;GNA12;ZHX2;CACHD1;HSPA1A;HIST2H2BE;HSPB1;FERMT2;DDR1;ABCA1;ARRDC4;HLA-A;HIPK2;GADD45B;PLOD1;PTPRZ1;DDIT4;NDRG2;KLF15;MYL12A;IGFBP5;RGS2;MSN;GPNMB;LYPD1
	Cortex1	In3	16	PITPNC1;HSPB1;HIPK2;SOX2;KCNN3;HLA-A;MSN;RGS2;DDR1;KLF15;KANK1;NDRG2;PTPRZ1;LYPD1;IGFBP5;LRP4
	Cortex1	In4	19	CFLAR;PITPNC1;TNFRSF1A;DDIT4;SOX4;MSI2;IFI6;HLA-A;HIST2H2BE;C10orf10;SOX2;PDGFRA;DDR1;TXNIP;SPARC;ITGB5;AEBP1;VCAN;PDYN
	Cortex1	In5	25	PLOD3;GNA12;CADM1;PALLD;IFI6;C10orf10;NBPF9;PIR;CNN3;CTSH;SOX4;TNFRSF1A;CFLAR;DDR1;HIST2H2BE;HLA-A;ANTXR1;MERTK;PDGFRA;SOX2;ACKR3;ITGB5;SPARC;AEBP1;TXNIP
	Cortex2	In1	71	LHX2;SDC2;ARID5A;KLF5;ACKR3;SWAP70;ZNF516;PLOD1;RAB8B;GPR137B;CSTB;CD274;RAVER2;C3orf70;PALLD;PROS1;HSF1;SRGAP1;ARRDC3;RPS19;NUPR1;NFIL3;LIMD1;BMP2K;BCL6;SLC12A7;TGFB2;CBFB;GTF2F2;CDC42EP4;RASSF8;TPD52L1;TMEM47;ZNF844;BTG1;WDR1;ARHGAP6;LYPD1;RAB31;CNN3;ABCA1;NHS;GPR56;MID1;TGFBR3;HIST2H2BE;N4BP2;WSCD1;THBS1;PDLIM5;PTCHD2;IL17RB;ARHGAP18;BTG3;SYT17;PARD3;VASP;GNG12;PVRL2;PYGO1;ADRA1A;DNALI1;MSN;CH…
	Cortex2	In2	77	TNFRSF1A;PHF21B;PTCHD2;CACTIN;DSE;SMAD1;LEPREL1;GNA12;NHS;CD63;ARRDC3;CACHD1;USP39;BMPR1A;NFIL3;HIF1A;RAVER2;RAMP1;ENAH;RXRA;CCNG1;N4BP2;HIST2H2BE;BIRC3;EPHA8;RASSF8;HSPB1;FERMT2;FBXO30;PHLDA1;HCN4;SESN2;CDC42EP4;C11orf83;C3orf70;SMIM15;DNALI1;ABCA1;PPP1R14B;MAPKAPK2;NR2E1;PVRL2;PLCB3;GNG12;SPRY1;FGD4;BCL6;GTF2F2;BTG1;ZNF516;PLOD1;MCC;FAM107A;ADRA1A;GPR56;AEN;PTPRZ1;TGFB2;NOTCH2;PLCE1;EPS8;TCEA3;…
	Cortex2	In3	68	LHX2;ZNF844;C1R;TRPS1;ARID5A;EHD4;PTPN13;SLC7A11;CACHD1;DHRS3;CTSC;FHOD1;ACKR3;ZNF516;TGFBR3;C11orf83;PYGO1;PVRL2;CDC42EP4;THAP2;ABHD3;PXN;DNALI1;PPP1R14B;SPRY1;KLHL21;PLB1;N4BP2;SBNO2;FAM107A;LPP;C3orf70;CHST11;FGD4;KCNN3;NOTCH2;RXRA;ADRA1A;MSN;ITGAV;MCC;FNDC3B;ARHGEF26;RAB31;SLC16A9;FGF2;RAMP1;DPYSL3;TUBB2B;TGFB2;PARD3;BCL6;EPS8;ARHGAP6;PTPRZ1;LONRF3;GPR56;LYPD1;FAH;PLCE1;IL17RB;STK17B;IGFBP5;P…
	Cortex2	In5	33	PYGO1;RASSF8;SOX6;PLB1;WLS;TNFRSF1A;SWAP70;ASAP3;TGFB2;LHX2;NHS;ANO6;CBFB;HIST2H2BE;PVRL2;ARHGAP6;TGFBR3;TRPS1;AK4;TP53BP2;SLC7A2;SDC2;THBS1;MAOA;TPD52L1;PLCB3;EPS8;PHF21B;ACKR3;DHRS3;F2R;CA13;C1QL1
	Cortex3_C1	In1	53	SLC39A11;ROBO3;TBL1X;CABLES1;PTPN13;KATNAL2;PDGFC;CDK18;DECR1;ZCWPW1;CCDC159;MT3;RIT1;NDUFAF3;CIB1;GAS2L1;FIZ1;TMEM42;ATPAF2;TCFL5;KIF13A;PHACTR3;ACOT13;ABHD5;PCBD2;ALG8;ARSJ;CHMP4A;SNAPIN;ABHD14B;TMEM80;PEX2;STYXL1;ANKRD40;TRIM41;CLMN;GMPR;VWA5A;HIST2H2BE;MARCKSL1;JUP;HIPK2;PARD3;PBX3;LPAR1;MORC4;DNALI1;MID1IP1;MAML2;DENND2A;FAM107A;NDRG2;PTN
	Cortex3_C1	In2	76	ROBO3;LHX2;SLC39A11;FBXO8;PDGFC;SLC2A4RG;CHMP4A;MYBPC1;GRAMD3;MBP;PTPN13;STYXL1;PIR;DNAJC1;HSPB11;ZNF438;DECR1;GAS2L1;NFYA;ORAOV1;ADCK4;RHBDL2;FIZ1;C1orf86;HADHB;AATF;CCDC159;ZFYVE21;NDUFS7;PCNA;KEAP1;ZNF548;CIB1;RPS20;MAMSTR;SNX6;MIEN1;MAGOHB;SMARCC1;UNG;ATG3;SLC25A39;LLGL1;C9orf142;LSM14A;PPDPF;ENOX2;ARSJ;IRF3;FAM89B;PARD3;PFDN2;TPD52L1;ITPR2;ABHD5;GCDH;PKP4;ZNF706;NENF;NUDT3;CLMN;SFT2D1;TMEM17…
	Cortex3_C1	In3	59	LHX2;CLIC4;SLC39A11;PBX3;GRAMD3;PTPN13;SH3BGRL3;STOX1;TPD52L1;PDGFC;SNTA1;MT3;FGF1;ASPDH;DAD1;ZNF548;NPL;POLR1D;PRKD1;SCAMP2;NFYA;HIST2H2BE;ZFYVE21;HADHB;ASCC2;ZNHIT1;MAML2;ST7;TMEM42;IRF3;DNAJC4;MYBPC1;ABHD14B;CLCN2;SMOX;ASF1A;ZCWPW1;RFTN2;ANXA5;PHPT1;HSPB11;NPRL3;C1orf86;SLC16A9;DENND2A;DCXR;CHDH;KLF15;MARCKSL1;PARD3;NDRG2;PTH1R;JUP;FAH;PTN;TBL1X;GMPR;SALL1;EMID1
	Cortex3_C1	In4	47	LPAR1;LHX2;ANXA5;GMPR;HEBP2;ZNF844;EMID1;DNALI1;ROBO3;RAPGEF3;ITPR2;MYBPC1;HSPB1;TBL1X;ABHD5;PRKD1;SGMS2;STYXL1;ARSJ;PBX3;PTH1R;PDGFC;ABHD14B;CIB1;GRAMD3;PTN;CCDC159;PPIL6;NPL;CCDC101;PIR;RGN;C5orf49;CABLES1;HRSP12;EGLN3;MYOM1;C16orf13;GAS2L1;ASPDH;MAMSTR;KIF1C;TTLL4;SMARCC1;DNAJC1;TPD52L1;CLIC4
	Cortex3_C1	In6	46	ROBO3;MAML2;JUP;EGLN3;MID1IP1;TBL1X;ZNF844;TPD52L1;CDK18;ARSJ;GRAMD3;C5orf49;MORC4;FAM107A;MARCKSL1;TGFB3;MAMSTR;NDRG2;ZHX2;HEBP2;ENOX2;LPAR1;ZFYVE21;PIR;RPL30;SLC39A11;LRRCC1;PTN;SLC16A9;CARHSP1;PPIL6;TCTN1;DGCR6L;MAP4K4;KIF13A;RAPGEF3;MTMR14;TCFL5;RNF181;MYO10;BCAT2;LHX2;TCF3;SLC48A1;ALDH7A1;DENND2A
	Neuron1	In2	7	LRRC59;SESN2;COL21A1;NID1;LGR5;EDNRA;NPR3
	Organoid_TD11	In1	65	PTPRQ;VAX1;ZNF428;FOXG1;CHCHD2;PCSK2;BCL11B;CTC-498M16.2;ITGB8;RAB8B;RNF175;RASSF2;NFIB;PHYHIPL;DCX;SH3RF1;NTN4;SYNE2;GNG4;TRIM24;ENHO;CXXC4;TRIM67;JAM2;ISLR2;SOX1;PIK3R3;MTSS1;SLC32A1;SOX9;SEZ6L;HS6ST2;SLC1A2;AMH;DNER;DLX6;GAD2;ADRA1B;AFF2;SOX11;POU3F3;HIPK2;TOX3;FSTL5;ASCL1;ZNF536;WNT4;NKAIN3;MYT1;DLX2;CHRNA2;CDH4;DLX1;DLX5;DLX6-AS1;ST8SIA2;FAT4;SOX2;NPAS3;ELOVL2;CACNG4;CNR1;PNOC;NR2E1;SP8
	Organoid_TD11	In2	41	ETV1;TOX;POU3F3;RGMA;GAD2;ST8SIA2;PODXL2;PHYHIPL;ELOVL2;ZNF536;SEZ6L;PPM1E;NR2E1;FAT4;SYNE2;KLHDC8A;HIPK2;MYT1;DLX5;CACNG4;DLX1;SLC32A1;PTPRZ1;AMH;DLX6-AS1;CDH20;ESR2;PNOC;DLX6;POU3F2;DLX2;DPYSL3;NPAS3;CNR1;ENHO;WNT4;TSPAN11;RASSF2;PTGER3;ADRA1B;CHRNA2
	Organoid_TD11	In3	48	CRB1;NCAN;TRIM67;NFIB;ADRA1B;ATP6V0E2;SLIT1;MAF;SLC32A1;GLB1L2;LRRN1;ARX;MYT1;SYNE2;CSPG5;CNR1;THSD4;CNTN4;POU3F3;HIPK2;TMEM196;PPM1E;DLX2;DNER;SEZ6L;SOX2;CNTN6;SP8;PTGER3;DLX6;SLC44A5;SLC24A4;AMH;DLX1;DLX6-AS1;DPYSL3;CACNG4;SCRT2;DLX5;SFRP1;ST8SIA2;FAT4;PTPRZ1;NKAIN3;WNT4;CHRNA2;NR2E1;ST18
	Organoid_TD11	In4	54	PNOC;SPOCK1;SOX5;ZC4H2;HPCAL4;WNT7A;NR2E1;AFF2;PODXL2;DPYSL5;POU3F3;PLCH2;FAT4;CNR1;FAM13C;MAF;MPPED1;DLX2;ARX;NFIB;ZNF428;CDH20;ENHO;PHYHIPL;DLX5;MYT1;DLX1;DNER;NKAIN3;EPHA3;DLX6;MTSS1;PIK3R3;FSTL5;DLX6-AS1;SLC32A1;ZNF536;ST8SIA2;SOX2;GAD2;TMEM158;BCL11B;VAT1L;SFRP1;TOX3;ETV1;ASCL1;CHRDL1;SOX1;KAL1;GNG4;JAM2;DUSP4;PDYN
	Organoid_TD11	In8	36	BMPR1B;FSTL5;BCL11A;BCL11B;MOXD1;SOX2;KAL1;AMH;PLXNC1;ID4;NTN4;DLX5;ELAVL2;RAB8B;ST6GALNAC5;FAT4;NPAS3;SLC32A1;DLX1;GAD2;DLX6;GNG4;SOX11;TMEM132C;CACNG4;SOX1;ARX;CRB1;MAF;TOX3;FRZB;KLHDC8A;GRIK3;PNOC;VAX1;TRIM67
	Organoid_TD31	In1	95	EMX1;SLC30A3;LHX2;RP13-870H17.3;GRIK3;LRCH2;ADCYAP1R1;KCNIP1;CCDC85A;BEND4;SLC7A14;SYNE2;ZNF385D;GPRC5B;TRDMT1;GNG4;CPNE7;GPR12;ENHO;TRIM67;CLGN;GRID2;TRIM7;ISLR2;SOX1;SLC6A1;MTSS1;PCP4L1;SLC32A1;GPR137C;SEZ6L;RGS9;TRIM36;SYNPR;SLC29A4;GRIP2;PID1;HS6ST2;FAM65B;SLC1A2;ZIM2;GPR176;GAD1;B3GAT2;AMH;DNER;ZCCHC12;PREX2;WSCD1;GAD2;AFF2;RGMB;SLC9A2;ECE2;SOX11;SHISA8;PTCHD2;POU3F3;CHRNA4;TOX3;FSTL5;ERBB4;…
	Organoid_TD31	In4	80	CHRNA2;POU3F3;PLCH2;FAT4;CYP2D6;CNR1;FAM13C;MPPED1;HDAC9;ZCCHC12;RAB3C;CDH13;SLC29A4;CACNA2D1;HGFAC;B3GAT2;ARX;GABRD;DAB1;NFIB;ECE2;PHF21B;SGCZ;GPR12;ERBB4;IL1RAPL1;HAR1A;GPR179;CDH20;GAD1;PREX2;B3GALT1;DSCAML1;RP11-627G23.1;GABRA5;GPR88;ENHO;RGMB;SSTR2;PHYHIPL;CRHR2;HCN4;GPRC5B;CHRNA4;MYT1;DLX1;TRIM36;SSPO;DNER;GRIP2;CRTAC1;SLC6A1;NKAIN3;TEX15;LRRC3B;CCDC85A;GRIK1;MTSS1;FSTL5;GRIK4;DOK5;PTCHD2;A…
Downregulated genes in ASD samples (Fig 3B)	Cortex1	Ex2	5	TEX29;RHBDL3;BAIAP2L2;TNNT2;ADCYAP1
	Cortex1	Ex3	156	THEMIS;BAIAP2L2;MYOZ3;SVOP;NAP1L5;KIF17;PLCXD3;SYN2;FAR2;CADPS;TARBP1;TUBGCP5;ARMCX5;VGF;DYNC1I1;SLC25A12;CIRBP;GPRASP2;PRKCE;PIAS2;ACTL6B;MAPK9;MAP7D2;NMNAT2;ME3;ATP6V1A;RBFOX2;KRT222;FAM216A;ARMC8;ATP6V0D1;PCSK2;CCDC184;RCAN2;SYP;TOX;DDX24;ICA1;AMPH;NAPB;PREPL;CHRM1;MAP4;APP;NME5;CAMK1G;GOT1;TMEM25;SLC25A27;SLC6A17;EPHB6;ATP6V1C1;ZNF25;TNNT2;CBLN4;ACOT7;SLC39A10;B4GALT6;SCN2B;STXBP1;NSF;TOMM20;…
	Cortex1	Ex4	15	COX7A1;STAMBPL1;CAMK1G;KIF17;PCSK1;SH3GL2;PTH2R;KCNS1;PABPC1L2B;PLCXD3;POPDC3;MRAP2;TOX;NEUROD6;TNNT2
	Cortex1	Ex5	9	STAMBPL1;THEMIS;CADPS2;SMYD2;PPL;POPDC3;TOX;RHBDL3;KIF17
	Cortex1	In6	16	NGEF;CRH;VAMP1;ANKRD29;GAD1;CPLX1;PLCXD3;ESRRG;SLC32A1;GAD2;NEFH;ASB13;SHD;MYOZ3;LHX6;PVALB
	Cortex2	Ex3	138	CHRNB3;COL25A1;NXPH3;FAM43B;KCNAB1;CRTAC1;CAND2;PVALB;WDR54;VWC2;LRP8;SUV39H1;C2orf16;ADAMTSL1;SRD5A3;NFU1;GRID1;STXBP5-AS1;NTN4;INPP5J;PLXDC1;PRPS1;FTSJ1;PPOX;PCDHB10;ABCG4;COQ6;SVOP;COL19A1;SNHG11;GPR12;CARNS1;NUP210;GSTA4;SUCLG1;TBC1D4;MTR;HERC3;DHPS;UBAP1L;RAD18;PDE10A;ANKRD28;ZNF449;SLC45A1;CASD1;GPR137C;IQCB1;PORCN;MFN1;PCDHB19P;SLC27A4;IFT52;USP32;ENY2;AUH;MTMR7;EIF2D;ATG16L1;CADPS;TARBP1;…
	Cortex2	Ex4	89	PVALB;CRTAC1;KCNS3;COL25A1;GARNL3;CHRNB3;ADAMTSL1;FAM43B;LRP8;SHD;INPP5J;NET1;CLEC2L;ARL6;ZNF554;ATG16L1;MBTPS2;PCDHB10;CACNA2D3;ARIH2;KCNH8;SYT2;KCNJ11;TMEM194B;SNHG11;PLXDC1;LNP1;VWC2;FAM174A;USP32;FGF14;LGI3;TRAPPC11;CADPS;NMRAL1;COQ6;SRD5A3;IPO13;SYT3;GSTA4;IDH3A;SERTAD4;GLMN;ABCG4;TRPC1;MTX2;PPOX;DNM3;DCTN2;AUH;NFU1;EIF2D;RCAN2;USP19;SLC25A12;KIAA1841;GRID1;ZNF449;COL19A1;ABHD12;ASB13;MTMR4;…
	Cortex2	Ex5	60	KCNS3;CHRNB3;PVALB;FBLN7;KCNH8;COL25A1;CRTAC1;LNP1;TESPA1;VWC2;RCAN2;MFSD3;COL19A1;ZNF804B;INPP5J;AHCY;LRP8;ADAMTSL1;GARNL3;GPIHBP1;PPOX;RTKN2;MTMR7;TRPC4AP;IFT52;SYT2;LANCL1;AUH;NT5DC1;FAM69A;KCNJ11;ASB13;GRID1;PRPS1;GDPD1;CAND2;MRPS9;REPS2;NET1;SLC4A8;USP32;FAHD2B;ABHD12;PARD6A;PREP;ATP1B1;TPP2;VPS25;MBTPS2;COQ6;SEZ6L2;HERC3;CLCN3;CLEC2L;GSTA4;SESTD1;FAM43B;UQCRFS1;TMEM177;LARP6
	Cortex2	In6	107	ITM2A;NGEF;KCNH8;SEC14L5;ADORA1;NXPH3;NECAB1;SV2B;CHRNB3;TESPA1;CACNA2D3;MAP6D1;NRN1;IPCEF1;DIRAS2;CADPS2;DHCR24;MRAP2;PART1;CERCAM;COL25A1;KCNS1;SMYD2;KLF13;ABTB1;SLC8A1;C3orf80;ZNF804B;PLXDC1;RASGRP1;CABP1;RTKN2;BMPER;PIK3R1;GAS7;CAMK4;RHOBTB1;PEX5L;ZNF365;GPR85;OPN3;GPR158;OPTN;PCDHB10;PCDHB19P;MPPED2;FAM66C;HACL1;HIST1H4E;FRG1;SLC39A10;FBXW7;LNP1;ADAMTSL1;SCN2A;TARBP1;SLC12A2;UBE2QL1;FIS1;CDK…
	Neuron2	In1	5	ROR1;FAT4;LAMC3;EGFL6;SMOC1
	Neuron2	In5	9	SNORD113-4;TRIM4;CFLAR;PLAGL1;FRZB;IGSF10;FBN2;ROR1;EGFL6
	Neuron2	In7	9	ATP1A2;ROR1;IAH1;PIEZO2;FAT4;FRZB;CFLAR;IGSF10;FBN2
	Neuron2	In8	7	PLAGL1;PLK1;FAT4;IGSF10;FBN2;FRZB;PIEZO2
	Organoid_TD11	In3	41	KDELC2;LMAN1;TJP2;CEBPD;IGFBP3;LAMA2;TGFBR3;DOK4;PIM2;VWDE;SERPINB9;SLC40A1;ETS1;KIAA1462;ALS2CL;RARB;MYLIP;TCTEX1D1;DMKN;MCC;LYPD6B;RXRG;LRRC2;ITGA8;CHRM2;MMP28;KCNJ2;GBP4;PLAT;PKP2;RP11-431J24.2;NPR3;ADAMTS1;COL21A1;IGFBP5;LAMC3;PTGDS;LCNL1;FLT1;SCTR;HSPB6
	Organoid_TD11	In7	32	IL6ST;TRANK1;ETS1;FAM118A;SHH;LPAR6;UPP1;PIWIL4;GBP4;ACAN;IGF1;ITGA9;ADAMTS19;CDH3;PDGFRB;IGFBP4;CFLAR;WNT5A;DNMT3B;SLC40A1;FLNC;MYO5B;RNASET2;SEMA6A;FREM2;ITPR2;COL19A1;SYTL5;MAN1A1;DCN;DSP;HPGD
	Organoid_TD31	In3	38	CD55;SERPINB9;SH3D19;SLC40A1;VTN;ETS1;AVPI1;FOSL2;SLC26A2;ITPKB;FOS;DMKN;CYP27A1;B4GALT1;CHDH;RAMP1;ITGA8;CHRM2;MMP28;BTG2;PLEKHG3;KCNJ2;GBP4;PKP2;RNF144B;SVEP1;PTHLH;ADAMTS1;PRTG;ADAMTS6;EFEMP1;EXPH5;RGS16;FLT1;SLC22A3;CXCL12;SCTR;HSPB6
	Organoid_TD31	In7	37	LPAR6;UPP1;INHA;CSRP1;AKAP7;PIWIL4;GBP4;SSFA2;SGMS2;C1orf85;KIAA1217;LAMB3;ADAMTS19;ITGB5;CDH3;PDGFRB;CFLAR;PPARG;AC092620.2;PYGL;SLC40A1;WFDC2;MYO5B;KLF5;AGPAT9;ARHGAP10;FUT4;AHR;CRHBP;NPC2;SYTL5;MAN1A1;EGR2;LPAR1;FAM89A;DSP;HPGD
Downstream genes of ASD genes (Fig 4)	CHD8_minibrain_het	In1	77	KCNH8;NEUROD6;SHB;NPY;COL6A1;EPB41;HDAC9;SEL1L3;NFIB;ROBO2;PLXNA3;LRRC17;SEMA6C;DTX4;TLE3;PRTG;CDKN1C;THSD7A;MANEA;ASPM;NBL1;SYNE2;SEPT6;CNTLN;ARL4C;AFAP1;TMEM19;B2M;GPR12;CLVS1;SERPINB6;RPP25;ISLR2;RPRM;SOX9;EPHA7;TSHZ1;SYNPR;HS6ST2;LPAR2;SCG2;HTRA1;CNTNAP4;TIMP2;SPOCK3;RGMB;PGM1;STRA13;DDR1;GREB1L;PCDH8;SOX2-OT;RRAS2;JAG1;DCHS2;DAB1;LAMA3;DLX1;IGDCC3;DLX6-AS1;FAT4;SOX2;SNCAIP;SPATA13;NCKAP5;ADA…
	CHD8_minibrain_het	In2	70	JAG1;KLHL1;TCF12;OLFM2;MANEA;MATN2;CRB1;HIP1R;LAPTM4B;TMEM123;THSD7A;HCN3;ZFPM2;KIAA1456;TIMP2;PPP1R1A;HSPA1A;RND3;GULP1;ARL4C;RPP25;PHLDA1;CNTLN;CLVS1;SAMHD1;DDR1;SPATA13;FNDC5;RPRM;ALDH7A1;FAT4;SYNE2;NBL1;PCDH8;SYNPR;FGD4;ETFB;SEL1L3;PDE1C;AFAP1;HDAC9;FAM107A;PAX6;TPM2;DLX1;ASS1;CDKN1C;PTPRZ1;NOTCH2;DLX6-AS1;CNTNAP4;CDH20;HTRA1;LPPR1;POU3F2;CBLN1;LYPD6;C8orf4;LAMA3;PRTG;ADAMTS9;COL11A1;ADAMTS6;…
	CHD8_minibrain_het	In3	71	CRB1;WSCD2;SEL1L3;GULP1;SCG2;NFIB;DENND1B;SAMHD1;CNTNAP2;VAT1;NFIA;SLCO5A1;NBL1;PDE1C;PPP1R1A;PILRB;PLXNA4;ALDH7A1;SERPINB6;ARX;JAG1;TIMP2;SYNE2;ZDHHC2;OLFM2;AFAP1;ROBO2;ARL4C;KIAA1456;HES6;IGDCC3;LYPD6;SOX2;FAM107A;SP8;VGF;FGD4;NCKAP5;COL11A1;LPPR1;ASPM;TPM2;KCNH7;IGSF21;NOTCH2;RND3;ITGAV;PCBP4;SYNPR;CLVS1;ADAMTS9;DLX1;DDR1;DAB1;DLX6-AS1;RELN;SMOC1;THSD7A;SFRP1;HTRA1;CDKN1C;PCDH8;FAT4;PTPRZ1;RPR…
	CHD8_minibrain_het	In5	72	B2M;LMNA;LRRC17;SNORA7B;ARL4C;NDUFS4;ARVCF;ARL4D;KCNC2;PILRB;APH1B;FAM107A;DNMT3B;CRB1;LAPTM4B;NFIA;SNCAIP;ZNF521;CPNE6;CCDC109B;GPR12;SLC25A29;NFIB;GRIA4;SOX6;RFX4;SHB;WLS;CNTNAP4;HOMER2;RNU2-59P;KITLG;DAB1;LRRC1;DLX6-AS1;HES6;DDR1;UNC5C;DCHS2;ASS1;TRPS1;LPPR1;HTRA1;CDH20;CDH23;ID2;ASPM;SOX2-OT;MATN2;ARX;PRKD1;TCF12;BCL11B;NXPH1;COL25A1;GREB1L;RND3;FRMD4B;IGDCC3;ITGA6;SOX2;C8orf4;IGSF11;LYPD6;PH…
	CHD8_NPC_het	In1	31	LHX2;LHFP;ZNF215;SHB;IL4R;COL6A1;ACKR3;GAS2;POU3F2;THSD4;PRDM8;STAT6;ETS1;TLE1;VPS37B;SH3GL2;CPNE8;LDLRAD3;PLEKHG1;MYO5B;SULF1;TRIM36;KCTD15;SPOCK3;DRAM1;KLHL13;PREX2;C5;VCAN;SMOC1;NDNF
	CHD8_NPC_het	In2	48	SSTR2;TNFRSF1A;CDCA7;SULF1;PTCHD2;SEMA3A;LHX2;KLHDC8A;NBL1;GALNT13;GPRC5B;FGD4;SH3BP2;PDE1C;CCDC71L;BTG1;HDAC9;C5orf30;PREX2;LBH;ARHGEF40;LGALS3BP;PAX6;DLX1;COCH;AP1S2;CDKN1C;NOTCH2;RGS16;B3GAT2;POU3F2;LYPD6;C8orf4;MMP15;KCTD12;TNS1;PRTG;ADAMTS9;COL11A1;CNR1;ADAMTS1;EMID1;ADAMTS6;RGS2;ARHGAP28;FAM126A;KLHL13;SALL1
	CHD8_NPC_het	In3	28	C8orf4;NDNF;CDCA7;NETO1;PDPN;ABCC9;TRIM36;CACHD1;CREB5;STAT6;ST6GAL1;SEMA3A;SMTN;SLC44A5;ARHGEF40;SMOC1;SNX18;PXDN;THSD7A;CDKN1C;RYR3;LYPD1;ADAMTS1;PRTG;ADAMTS6;SALL1;EMID1;ST18
	CHD8_NPC_het	In8	27	TNFRSF19;TSPAN18;STARD8;NES;MTUS1;TJP2;TUBB2B;CLMP;ANKRD44;GAD1;PLOD2;CDH7;DACT1;SAMD5;ARHGEF40;CRB1;SLC47A1;TMEM47;TOX3;MYO5B;RCAN3;PCDH15;SPOCK3;KLHDC8A;RAB31;PLCH1;CCDC109B
	CHD8_Neuron_het	In1	101	NMU;LHX2;FAM89A;GRIK3;SDC2;IGFBP2;LAMA4;RSPO2;GRAMD3;MYH9;TOX;CRISPLD2;IL4R;LPL;ST5;OSTF1;NRN1;COL6A1;PHLDB2;CDK6;KCNIP3;EPB41;SOX6;ADAMTS3;GAS2;POU3F2;ICAM5;LIN7A;PRDM8;PTPN3;NCK2;C14orf142;PKDCC;SMARCD2;TBL1X;STAT6;ETS1;GOLIM4;COL9A3;VPS37B;THBS4;SH3GL2;CPNE8;ANXA5;LDLRAD3;SEC24D;SLC13A4;SERPINF1;PANX1;NTNG1;DFNB31;TAC1;SLC7A11;THBS3;GRM3;PTPRK;PLEKHG1;FRMD6;SFXN5;DAB2;ZNF124;SULF1;SETD8;SYTL2;…
	CHD8_Neuron_het	In2	197	SSTR2;ADCYAP1;TNFRSF1A;LPL;SULF1;TOX;VILL;PRKG1;SEMA3A;EPB41;LHX2;COL6A1;ST6GAL2;SOX6;PLXDC2;PTPN3;PENK;CA10;ST8SIA4;PBX3;PTPRK;GRIK3;MDFIC;C1RL;TAC1;RSPO2;PHLDB2;TOX3;PIEZO2;WNT7A;LAMA4;FBLIM1;ANO6;CDH23;NTNG1;INF2;SPARC;ETS1;SOX5;IL4R;TRPS1;EBF3;RALYL;CDK6;LEPREL4;NDNF;ABCC9;EHD2;SLIT2;COL5A2;NNAT;MRC2;ANXA11;EHBP1L1;ZBTB20;FBN2;PDZRN3;MYH9;DENND3;TXNIP;DFNB31;SERPINF1;ZNF124;KLF10;PDGFC;NEK11;…
	CHD8_Neuron_het	In3	152	NDNF;VILL;LHX2;COL9A3;GPC6;LAMA4;ATP11C;NETO1;PDPN;ABCC9;KCNIP3;PTPRK;NES;TNFRSF19;CLIC4;TRPS1;TOX;VAV3;ADCYAP1;RASSF7;ST6GAL2;MYO1D;PKDCC;ITGA6;COL6A1;NTNG1;ST8SIA4;DAB2;PLEKHG1;EHD2;PRKX;PBX3;PTPN3;ADAMTS3;NRN1;FGF13;TAC1;CYP26A1;GRAMD3;COL16A1;ZSCAN5A;CRISPLD2;PHLDB2;RAPGEF5;SLC8A1;TGFB3;RALYL;SLC7A11;TRIM36;EPB41;PDZRN3;AKNA;ID2;MAPK11;RSPO2;DENND3;EBF3;GRM3;MYH9;STAT6;UNC13B;NNAT;PDIA5;ST6GA…
	CHD8_Neuron_het	In5	96	CCDC177;TPBG;SLC12A7;KLF10;MOXD1;SLC7A11;IGSF3;PENK;INF2;GLDC;PIEZO2;EMB;LPL;ITGAV;SEMA3C;AKR1C2;RPRM;SERTAD4;ADCYAP1;PPP1R1A;FBN3;EFNB1;ANXA5;TMEM163;GLRA2;TMEM196;PRDM8;IGFBP2;C1RL;ZNF234;ITGB8;TNS3;METRNL;NDNF;EPB41;SLC47A1;LYPD1;SERPINF1;TNS1;PYGL;POU3F2;PTPRK;PTPRZ1;LAMA4;RHBDL3;BEND7;PLOD2;ARHGAP28;FAT4;CACNA2D3;FRMD6;TTYH1;NRN1;DFNB31;EHD2;COL11A1;SEC24D;C10orf11;CDH10;LRP4;SEMA3A;GRAMD3;I…
	CHD8_Neuron_het	In8	78	SEMA3F;GNG12;TNFRSF19;ADAMTS3;STARD8;NES;POU3F4;MYO1D;KIRREL;FBN3;NDNF;BHLHE22;SALL1;ISLR2;ID2;TMEM163;JAM2;IL4R;C10orf11;PLEKHG1;AMOT;SSTR2;PKDCC;TNFRSF1A;SLC7A11;PDPN;SLC12A7;C1RL;PRDM8;MYH9;NRN1;KCNIP3;CA10;NRG1;LYPD1;IGFBP5;SMOC1;CRIM1;HPCAL1;ST6GAL2;INF2;PTPN3;PPP1R1A;RPRM;GMDS;EHD2;TSHZ1;ITGA6;DENND3;WNT7B;COL5A2;SEMA5B;AK4;ZNF780A;LPL;SERPINF1;ADCYAP1;C18orf21;TRAF5;ELN;RASSF7;PLXDC2;NTNG1…
	CYFIP1_C2	In6	23	SYTL5;COL4A2;C3orf58;BAG2;GLIPR1;ETV6;EOGT;NACC2;SPOCK3;LPP;PAPPA;CDH7;CTSC;RUNX2;ARHGAP42;CCND1;CNTNAP3;C8orf4;ALDH1B1;ETS1;ACAN;WIF1;PVALB
	CYFIP1_C2	In8	34	MYH9;IGFBP3;CAV1;NFKBIZ;CCND1;CNTNAP3;PALLD;ETS1;FAT4;PTPRM;CTSC;TIMP2;C9orf9;WIF1;PAPPA;PVALB;SYTL5;RP11-395I6.3;MTHFD2;EBF4;NACC2;CDH7;GRIN3A;PLD2;GLIPR1;HERC5;RNF152;HEG1;SPOCK3;COL25A1;PLCH1;RSPO3;SCARA5;KLF5
	CYFIP1_C4	Ex3	18	F3;PDE4B;GFRA1;MT-ATP6;MT-ND4L;CHN1;LZTS1;MT-ND3;COBLL1;MT-ATP8;EGR1;EDNRA;CMYA5;FAM198B;GLIS3;POU3F2;GRAMD3;MFGE8
	CYFIP1_C5	In1	12	CALB1;RTN4RL2;BHLHE40;MYH9;TMEM100;ADORA1;VIPR1;POSTN;COL5A1;RTKN2;FNDC1;BLM
	CYFIP1_C5	In2	99	ETV1;CDCA7;BMP7;SULF1;TRIM22;SEMA3A;EPB41;ECT2;COL6A1;ST6GAL2;CSPG4;RUNX2;MDGA1;CCND1;PLXND1;VIPR1;ST8SIA4;EGR2;ISLR;FBLIM1;FOXP2;INF2;SOX5;SOX13;MIS18BP1;LRRC55;COL5A3;EHD2;HN1L;MRC2;MYB;AHR;RAD18;MYH9;COL4A2;TXNIP;SH3BP1;ETS2;EGR3;LZTS1;DAB2;BAIAP3;KIAA1683;BCAM;ZEB1-AS1;RASGRP3;CPNE5;AEBP1;MOXD1;BLM;PTPRU;ASCL1;CALB1;UNC5B;AMZ2;FANCI;POLQ;WDHD1;PPIH;ATP1A2;B3GALTL;POLA1;BTBD19;GRM3;CACNA1H;SYN…
	CYFIP1_C5	In3	47	POSTN;COL4A2;CYP1B1;CDCA7;TTF2;CAT;MDGA1;LRRC55;SCN7A;CLIC4;TLL1;ST6GAL2;COL6A1;RTN4RL2;ST8SIA4;ZNF703;DAB2;COL5A1;MYO1B;PLXND1;EHD2;ANLN;MYB;CPNE5;FOXP2;PTPN13;ETV1;COL16A1;WNT7B;PSAT1;ARHGEF40;PXDN;TGFB2;LPCAT2;CCNG2;BARD1;HTRA1;WFS1;TSHZ2;RERG;ARHGAP6;PCDHGA3;RYR3;NPR3;IGDCC4;SVEP1;FNDC1
	CYFIP1_C5	In4	30	TMEM100;ARHGEF40;CSPG4;CREB3L1;COL5A1;CACNA1H;TRIL;KCNK2;ISLR;DAB2;COL23A1;POSTN;THBS2;PMEPA1;PDGFD;GRIN2D;DDR1;TXNIP;CRABP1;VAT1L;COL18A1;TOX3;ETV1;ASCL1;FAT1;KCNIP1;CDCA7;AEBP1;BMP7;CLIC4
	CYFIP1_C5	In8	50	LRRC55;NKD2;PDGFD;RTN4RL2;CTGF;TSHZ2;CSPG4;CALB2;RTKN2;FOXP2;MDGA1;SH3BP1;NPR3;LAMP5;VIPR1;OLFM3;MYH9;NFIX;BARD1;ST6GAL2;INF2;CSRNP1;EHD2;WNT7B;PLXND1;SOX8;PXDN;BMP7;SERPINF1;CCDC78;TNFRSF25;GAS2L3;FBL;PLEKHG5;LZTS1;EGR2;FAM126A;MYB;ETS2;RNF31;ADAMTS9;POLD3;CDH20;EPHA3;TLL1;NCAPD2;TRIM22;FHL2;ADAMTS2;KIF26B
	EHMT1_NPC	In1	5	ANXA1;LHX2;LHFP;C1QTNF1;SMOC1
	EHMT1_NPC	In2	51	FAM65B;ATP1B2;ELOVL2;RND3;MYO1C;LHFP;GALNT18;ABCA1;NSDHL;ARRDC4;ALDOC;GBE1;EFCAB2;NKD2;BCL6;GBA;PCCA;XXYLT1;SPP1;RHBDD1;FAM107A;PDLIM2;FAM167A;CACNG4;ASS1;DDIT4;TGFB2;VWA5A;DRAXIN;INSIG1;MMP28;C8orf4;FAM222A;IGFBP5;CCDC94;TRIL;AR;FRMPD3;TP53I11;NACC2;CTGF;CCNJL;LPCAT2;BCAR3;SMOC1;FAH;NID1;DPF3;RASSF2;AGT;LYPD1
	EHMT1_NPC	In3	38	LHX2;OPRD1;LRIG1;LRRCC1;FAM107A;PHKA1;VGF;PDE4B;COL7A1;LHFP;RND3;ARHGEF26;ATP1B2;DOCK10;FBLIM1;SEZ6;DSEL;WNT7B;SMOC1;CACNG4;PREX1;PXDN;TGFB2;TP53I11;LPCAT2;PLS1;DPF3;BCL6;MMP28;BTG2;FAM222A;LYPD1;FAH;FAM167A;AGT;PROS1;NKD2;LRP4
	EHMT1_NPC	In4	47	CCDC80;LPAR1;LYPD1;LAMA4;LPCAT2;COTL1;GPR12;MAP3K5;DOCK6;BCL3;PCNA;ALDH9A1;DNAJC12;FRMPD3;ATP1B2;TGFB2;ID2;EPHA3;FAM210B;SERPINE2;CRYAB;DOK5;MMP28;SRM;B3GALTL;HRH1;LRIG1;CCNJL;CUEDC1;THBS2;PMEPA1;TXNIP;DOCK10;COL18A1;C1QTNF1;C8orf4;CHRDL1;SOX1;KCNIP1;WNT7B;ALK;KANK2;ITGB5;VCAN;TPD52L1;CA2;BMP7
	MBD5_NPC	Ex3	32	F3;ATP1B2;BLM;EMID1;AGT;EBF4;CACNA1H;TXNIP;BCAM;HEG1;PRKCG;ASS1;ASPM;CBFB;NETO2;DOCK6;MRC2;POLA1;SDC2;PTP4A3;NCAPH2;GPR56;RBL1;LTBP4;SUV39H1;CCNA2;GNG7;DHCR7;NUP85;EZH2;ADI1;HMGN2
	MBD5_NPC	Ex4	37	TXNIP;EMID1;AGT;HEG1;SEPT10;EBF4;ASPM;ASS1;NETO2;CCDC80;GNG7;BCL6;SDC2;CBFB;GBA;VAV3;HMGB3;F3;ATP1B2;DDIT4;BLM;MRC2;HLA-B;ANLN;DOCK6;DHFR;PDIA4;STRA13;TLE2;INSIG1;SQLE;DCLK2;TOP1MT;NUPR1;TCEB3;FANCG;CCNB1IP1;ANXA1
	SATB2_NPC	In1	13	MIR138-1;RTN4RL2;SATB2;NOV;LPAR1;PXDC1;TNFRSF19;SOX2;EFEMP2;GCNT2;EGFR;FAM107A;RGS16
	SATB2_NPC	In3	38	PDE1C;GLB1L2;PLXNA4;TEX15;PCDH19;CSPG5;SULF2;SLITRK2;GAD1;SPRY1;ARL4C;LRIG1;FOSL2;CDC42EP3;SEZ6L;MSI1;SOX2;FAM107A;ZNF618;VGF;SALL2;SLCO4A1;COL27A1;COL11A1;ZNF469;RND3;ATP1B2;PXDC1;IGSF3;DPYSL3;GCNT2;TP53INP1;CRY1;EGFR;ELN;PREX1;ENOSF1;SFRP1
	SATB2_NPC	In4	19	PREX1;CEBPD;SATB2;COL11A1;CEBPB;GPR12;HRH1;LRIG1;SOX2;COL9A3;PTCHD4;SFRP1;GCNT2;KCNIP1;EGFR;EYA4;CDCA7;AEBP1;ATP11C
	SATB2_NPC	In5	28	KLF10;ATP1B2;ASS1;LIMS1;F3;GLUL;NOV;KCNIP1;HRH1;RND3;LRIG1;PLCD3;COL9A3;EGFR;SOX2;EPS8;PTCHD4;TOX;AEBP1;TEX15;ADAM12;BCL3;EYA4;CDCA7;C1QL1;CA2;ATP11C;SFRP1
