# Supplementary material for: Enriched expression of genes associated with autism spectrum disorders in human inhibitory neurons
Source: Transl Psychiatry. 2018 Jan 10;8:13. doi: 10.1038/s41398-017-0058-6 (PMC5802446; doi:10.1038/s41398-017-0058-6)
Supplement: Supplementary file 7 — Table S3 [file 41398_2017_58_MOESM7_ESM.xlsx]

## Sheet: Table S3
	GeneList	CellType	No.of.EnricheGenes	EnrichedGenes	category	over_represented_pvalue	under_represented_pvalue	numDEInCat	numInCat	term	ontology	FDR
Upregulated genes in ASD samples (Fig 3A)	Cortex2	In2	77	TNFRSF1A,PHF21B,PTCHD2,CACTIN,DSE,SMAD1,LEPREL1,GNA12,NHS,CD63,ARRDC3,CACHD1,USP39,BMPR1A,NFIL3,HIF1A,RAVER2,RAMP1,ENAH,RXRA,CCNG1,N4BP2,HIST2H2BE,BIRC3,EPHA8,RASSF8,HSPB1,FERMT2,FBXO30,PHLDA1,HCN4,SESN2,CDC42EP4,C11orf83,C3orf70,SMIM15,DNALI1,ABCA1,PPP1R14B,MAPKAPK2,NR2E1,PVRL2,PLCB3,GNG12,SPRY1,FGD4,BCL6,GTF2F2,BTG1,ZNF516,PLOD1,MCC,FAM107A,ADRA1A,GPR56,AEN,PTPRZ1,TGFB2,NOTCH2,PLCE1,EPS8,TCEA3,…	GO:0022603	5.65724e-07	1	20	35	regulation of anatomical structure morphogenesis	BP	0.00341188
	Cortex3_C1	In4	50	LPAR1,LHX2,ANXA5,GMPR,HEBP2,ZNF844,EMID1,DNALI1,ROBO3,RAPGEF3,ITPR2,MYBPC1,HSPB1,TBL1X,ABHD5,PRKD1,SGMS2,STYXL1,ARSJ,PBX3,PTH1R,PDGFC,ABHD14B,CIB1,GRAMD3,PTN,CCDC159,PPIL6,NPL,CCDC101,PIR,RGN,C5orf49,CABLES1,HRSP12,EGLN3,MYOM1,C16orf13,GAS2L1,ASPDH,MAMSTR,KIF1C,FAM118B,JUP,PRKD3,TTLL4,SMARCC1,DNAJC1,TPD52L1,CLIC4	GO:0051270	4.2864e-06	1	11	21	regulation of cellular component movement	BP	0.0218432
	Cortex3_C1	In4	50	LPAR1,LHX2,ANXA5,GMPR,HEBP2,ZNF844,EMID1,DNALI1,ROBO3,RAPGEF3,ITPR2,MYBPC1,HSPB1,TBL1X,ABHD5,PRKD1,SGMS2,STYXL1,ARSJ,PBX3,PTH1R,PDGFC,ABHD14B,CIB1,GRAMD3,PTN,CCDC159,PPIL6,NPL,CCDC101,PIR,RGN,C5orf49,CABLES1,HRSP12,EGLN3,MYOM1,C16orf13,GAS2L1,ASPDH,MAMSTR,KIF1C,FAM118B,JUP,PRKD3,TTLL4,SMARCC1,DNAJC1,TPD52L1,CLIC4	GO:2000145	1.23184e-05	0.999999	10	19	regulation of cell motility	BP	0.0218432
	Cortex3_C1	In4	50	LPAR1,LHX2,ANXA5,GMPR,HEBP2,ZNF844,EMID1,DNALI1,ROBO3,RAPGEF3,ITPR2,MYBPC1,HSPB1,TBL1X,ABHD5,PRKD1,SGMS2,STYXL1,ARSJ,PBX3,PTH1R,PDGFC,ABHD14B,CIB1,GRAMD3,PTN,CCDC159,PPIL6,NPL,CCDC101,PIR,RGN,C5orf49,CABLES1,HRSP12,EGLN3,MYOM1,C16orf13,GAS2L1,ASPDH,MAMSTR,KIF1C,FAM118B,JUP,PRKD3,TTLL4,SMARCC1,DNAJC1,TPD52L1,CLIC4	GO:0006928	1.49656e-05	0.999997	16	46	movement of cell or subcellular component	BP	0.0218432
	Cortex3_C1	In4	50	LPAR1,LHX2,ANXA5,GMPR,HEBP2,ZNF844,EMID1,DNALI1,ROBO3,RAPGEF3,ITPR2,MYBPC1,HSPB1,TBL1X,ABHD5,PRKD1,SGMS2,STYXL1,ARSJ,PBX3,PTH1R,PDGFC,ABHD14B,CIB1,GRAMD3,PTN,CCDC159,PPIL6,NPL,CCDC101,PIR,RGN,C5orf49,CABLES1,HRSP12,EGLN3,MYOM1,C16orf13,GAS2L1,ASPDH,MAMSTR,KIF1C,FAM118B,JUP,PRKD3,TTLL4,SMARCC1,DNAJC1,TPD52L1,CLIC4	GO:0040012	2.2395e-05	0.999998	10	20	regulation of locomotion	BP	0.0218432
	Cortex3_C1	In4	50	LPAR1,LHX2,ANXA5,GMPR,HEBP2,ZNF844,EMID1,DNALI1,ROBO3,RAPGEF3,ITPR2,MYBPC1,HSPB1,TBL1X,ABHD5,PRKD1,SGMS2,STYXL1,ARSJ,PBX3,PTH1R,PDGFC,ABHD14B,CIB1,GRAMD3,PTN,CCDC159,PPIL6,NPL,CCDC101,PIR,RGN,C5orf49,CABLES1,HRSP12,EGLN3,MYOM1,C16orf13,GAS2L1,ASPDH,MAMSTR,KIF1C,FAM118B,JUP,PRKD3,TTLL4,SMARCC1,DNAJC1,TPD52L1,CLIC4	GO:0030016	2.32622e-05	1	5	5	myofibril	CC	0.0218432
	Cortex3_C1	In4	50	LPAR1,LHX2,ANXA5,GMPR,HEBP2,ZNF844,EMID1,DNALI1,ROBO3,RAPGEF3,ITPR2,MYBPC1,HSPB1,TBL1X,ABHD5,PRKD1,SGMS2,STYXL1,ARSJ,PBX3,PTH1R,PDGFC,ABHD14B,CIB1,GRAMD3,PTN,CCDC159,PPIL6,NPL,CCDC101,PIR,RGN,C5orf49,CABLES1,HRSP12,EGLN3,MYOM1,C16orf13,GAS2L1,ASPDH,MAMSTR,KIF1C,FAM118B,JUP,PRKD3,TTLL4,SMARCC1,DNAJC1,TPD52L1,CLIC4	GO:0043292	2.32622e-05	1	5	5	contractile fiber	CC	0.0218432
	Cortex3_C1	In4	50	LPAR1,LHX2,ANXA5,GMPR,HEBP2,ZNF844,EMID1,DNALI1,ROBO3,RAPGEF3,ITPR2,MYBPC1,HSPB1,TBL1X,ABHD5,PRKD1,SGMS2,STYXL1,ARSJ,PBX3,PTH1R,PDGFC,ABHD14B,CIB1,GRAMD3,PTN,CCDC159,PPIL6,NPL,CCDC101,PIR,RGN,C5orf49,CABLES1,HRSP12,EGLN3,MYOM1,C16orf13,GAS2L1,ASPDH,MAMSTR,KIF1C,FAM118B,JUP,PRKD3,TTLL4,SMARCC1,DNAJC1,TPD52L1,CLIC4	GO:0048870	3.22426e-05	0.999996	12	29	cell motility	BP	0.0227068
	Cortex3_C1	In4	50	LPAR1,LHX2,ANXA5,GMPR,HEBP2,ZNF844,EMID1,DNALI1,ROBO3,RAPGEF3,ITPR2,MYBPC1,HSPB1,TBL1X,ABHD5,PRKD1,SGMS2,STYXL1,ARSJ,PBX3,PTH1R,PDGFC,ABHD14B,CIB1,GRAMD3,PTN,CCDC159,PPIL6,NPL,CCDC101,PIR,RGN,C5orf49,CABLES1,HRSP12,EGLN3,MYOM1,C16orf13,GAS2L1,ASPDH,MAMSTR,KIF1C,FAM118B,JUP,PRKD3,TTLL4,SMARCC1,DNAJC1,TPD52L1,CLIC4	GO:0051674	3.22426e-05	0.999996	12	29	localization of cell	BP	0.0227068
	Organoid_TD11	In1	66	PTPRQ,LHX2,VAX1,ZNF428,FOXG1,CHCHD2,PCSK2,BCL11B,CTC-498M16.2,ITGB8,RAB8B,RNF175,RASSF2,NFIB,PHYHIPL,DCX,SH3RF1,NTN4,SYNE2,GNG4,TRIM24,ENHO,CXXC4,TRIM67,JAM2,ISLR2,SOX1,PIK3R3,MTSS1,SLC32A1,SOX9,SEZ6L,HS6ST2,SLC1A2,AMH,DNER,DLX6,GAD2,ADRA1B,AFF2,SOX11,POU3F3,HIPK2,TOX3,FSTL5,ASCL1,ZNF536,WNT4,NKAIN3,MYT1,DLX2,CHRNA2,CDH4,DLX1,DLX5,DLX6-AS1,ST8SIA2,FAT4,SOX2,NPAS3,ELOVL2,CACNG4,CNR1,PNOC,NR2E1,SP8	GO:0003677	1.16524e-06	1	24	45	DNA binding	MF	0.00567239
	Organoid_TD11	In1	66	PTPRQ,LHX2,VAX1,ZNF428,FOXG1,CHCHD2,PCSK2,BCL11B,CTC-498M16.2,ITGB8,RAB8B,RNF175,RASSF2,NFIB,PHYHIPL,DCX,SH3RF1,NTN4,SYNE2,GNG4,TRIM24,ENHO,CXXC4,TRIM67,JAM2,ISLR2,SOX1,PIK3R3,MTSS1,SLC32A1,SOX9,SEZ6L,HS6ST2,SLC1A2,AMH,DNER,DLX6,GAD2,ADRA1B,AFF2,SOX11,POU3F3,HIPK2,TOX3,FSTL5,ASCL1,ZNF536,WNT4,NKAIN3,MYT1,DLX2,CHRNA2,CDH4,DLX1,DLX5,DLX6-AS1,ST8SIA2,FAT4,SOX2,NPAS3,ELOVL2,CACNG4,CNR1,PNOC,NR2E1,SP8	GO:0043565	3.05149e-06	1	20	35	sequence-specific DNA binding	MF	0.00742733
	Organoid_TD11	In1	66	PTPRQ,LHX2,VAX1,ZNF428,FOXG1,CHCHD2,PCSK2,BCL11B,CTC-498M16.2,ITGB8,RAB8B,RNF175,RASSF2,NFIB,PHYHIPL,DCX,SH3RF1,NTN4,SYNE2,GNG4,TRIM24,ENHO,CXXC4,TRIM67,JAM2,ISLR2,SOX1,PIK3R3,MTSS1,SLC32A1,SOX9,SEZ6L,HS6ST2,SLC1A2,AMH,DNER,DLX6,GAD2,ADRA1B,AFF2,SOX11,POU3F3,HIPK2,TOX3,FSTL5,ASCL1,ZNF536,WNT4,NKAIN3,MYT1,DLX2,CHRNA2,CDH4,DLX1,DLX5,DLX6-AS1,ST8SIA2,FAT4,SOX2,NPAS3,ELOVL2,CACNG4,CNR1,PNOC,NR2E1,SP8	GO:0003682	4.47661e-05	0.999998	9	11	chromatin binding	MF	0.0473248
	Organoid_TD11	In1	66	PTPRQ,LHX2,VAX1,ZNF428,FOXG1,CHCHD2,PCSK2,BCL11B,CTC-498M16.2,ITGB8,RAB8B,RNF175,RASSF2,NFIB,PHYHIPL,DCX,SH3RF1,NTN4,SYNE2,GNG4,TRIM24,ENHO,CXXC4,TRIM67,JAM2,ISLR2,SOX1,PIK3R3,MTSS1,SLC32A1,SOX9,SEZ6L,HS6ST2,SLC1A2,AMH,DNER,DLX6,GAD2,ADRA1B,AFF2,SOX11,POU3F3,HIPK2,TOX3,FSTL5,ASCL1,ZNF536,WNT4,NKAIN3,MYT1,DLX2,CHRNA2,CDH4,DLX1,DLX5,DLX6-AS1,ST8SIA2,FAT4,SOX2,NPAS3,ELOVL2,CACNG4,CNR1,PNOC,NR2E1,SP8	GO:0003676	7.29304e-05	0.999981	25	57	nucleic acid binding	MF	0.0473248
	Organoid_TD11	In1	66	PTPRQ,LHX2,VAX1,ZNF428,FOXG1,CHCHD2,PCSK2,BCL11B,CTC-498M16.2,ITGB8,RAB8B,RNF175,RASSF2,NFIB,PHYHIPL,DCX,SH3RF1,NTN4,SYNE2,GNG4,TRIM24,ENHO,CXXC4,TRIM67,JAM2,ISLR2,SOX1,PIK3R3,MTSS1,SLC32A1,SOX9,SEZ6L,HS6ST2,SLC1A2,AMH,DNER,DLX6,GAD2,ADRA1B,AFF2,SOX11,POU3F3,HIPK2,TOX3,FSTL5,ASCL1,ZNF536,WNT4,NKAIN3,MYT1,DLX2,CHRNA2,CDH4,DLX1,DLX5,DLX6-AS1,ST8SIA2,FAT4,SOX2,NPAS3,ELOVL2,CACNG4,CNR1,PNOC,NR2E1,SP8	GO:0045893	8.37728e-05	0.999982	19	38	positive regulation of transcription, DNA-templated	BP	0.0473248
	Organoid_TD11	In1	66	PTPRQ,LHX2,VAX1,ZNF428,FOXG1,CHCHD2,PCSK2,BCL11B,CTC-498M16.2,ITGB8,RAB8B,RNF175,RASSF2,NFIB,PHYHIPL,DCX,SH3RF1,NTN4,SYNE2,GNG4,TRIM24,ENHO,CXXC4,TRIM67,JAM2,ISLR2,SOX1,PIK3R3,MTSS1,SLC32A1,SOX9,SEZ6L,HS6ST2,SLC1A2,AMH,DNER,DLX6,GAD2,ADRA1B,AFF2,SOX11,POU3F3,HIPK2,TOX3,FSTL5,ASCL1,ZNF536,WNT4,NKAIN3,MYT1,DLX2,CHRNA2,CDH4,DLX1,DLX5,DLX6-AS1,ST8SIA2,FAT4,SOX2,NPAS3,ELOVL2,CACNG4,CNR1,PNOC,NR2E1,SP8	GO:1902680	8.37728e-05	0.999982	19	38	positive regulation of RNA biosynthetic process	BP	0.0473248
	Organoid_TD11	In1	66	PTPRQ,LHX2,VAX1,ZNF428,FOXG1,CHCHD2,PCSK2,BCL11B,CTC-498M16.2,ITGB8,RAB8B,RNF175,RASSF2,NFIB,PHYHIPL,DCX,SH3RF1,NTN4,SYNE2,GNG4,TRIM24,ENHO,CXXC4,TRIM67,JAM2,ISLR2,SOX1,PIK3R3,MTSS1,SLC32A1,SOX9,SEZ6L,HS6ST2,SLC1A2,AMH,DNER,DLX6,GAD2,ADRA1B,AFF2,SOX11,POU3F3,HIPK2,TOX3,FSTL5,ASCL1,ZNF536,WNT4,NKAIN3,MYT1,DLX2,CHRNA2,CDH4,DLX1,DLX5,DLX6-AS1,ST8SIA2,FAT4,SOX2,NPAS3,ELOVL2,CACNG4,CNR1,PNOC,NR2E1,SP8	GO:1903508	8.37728e-05	0.999982	19	38	positive regulation of nucleic acid-templated transcription	BP	0.0473248
	Organoid_TD11	In1	66	PTPRQ,LHX2,VAX1,ZNF428,FOXG1,CHCHD2,PCSK2,BCL11B,CTC-498M16.2,ITGB8,RAB8B,RNF175,RASSF2,NFIB,PHYHIPL,DCX,SH3RF1,NTN4,SYNE2,GNG4,TRIM24,ENHO,CXXC4,TRIM67,JAM2,ISLR2,SOX1,PIK3R3,MTSS1,SLC32A1,SOX9,SEZ6L,HS6ST2,SLC1A2,AMH,DNER,DLX6,GAD2,ADRA1B,AFF2,SOX11,POU3F3,HIPK2,TOX3,FSTL5,ASCL1,ZNF536,WNT4,NKAIN3,MYT1,DLX2,CHRNA2,CDH4,DLX1,DLX5,DLX6-AS1,ST8SIA2,FAT4,SOX2,NPAS3,ELOVL2,CACNG4,CNR1,PNOC,NR2E1,SP8	GO:0048598	0.000111638	0.99999	10	14	embryonic morphogenesis	BP	0.0473248
	Organoid_TD11	In1	66	PTPRQ,LHX2,VAX1,ZNF428,FOXG1,CHCHD2,PCSK2,BCL11B,CTC-498M16.2,ITGB8,RAB8B,RNF175,RASSF2,NFIB,PHYHIPL,DCX,SH3RF1,NTN4,SYNE2,GNG4,TRIM24,ENHO,CXXC4,TRIM67,JAM2,ISLR2,SOX1,PIK3R3,MTSS1,SLC32A1,SOX9,SEZ6L,HS6ST2,SLC1A2,AMH,DNER,DLX6,GAD2,ADRA1B,AFF2,SOX11,POU3F3,HIPK2,TOX3,FSTL5,ASCL1,ZNF536,WNT4,NKAIN3,MYT1,DLX2,CHRNA2,CDH4,DLX1,DLX5,DLX6-AS1,ST8SIA2,FAT4,SOX2,NPAS3,ELOVL2,CACNG4,CNR1,PNOC,NR2E1,SP8	GO:0000975	0.000122654	0.999978	15	27	regulatory region DNA binding	MF	0.0473248
	Organoid_TD11	In1	66	PTPRQ,LHX2,VAX1,ZNF428,FOXG1,CHCHD2,PCSK2,BCL11B,CTC-498M16.2,ITGB8,RAB8B,RNF175,RASSF2,NFIB,PHYHIPL,DCX,SH3RF1,NTN4,SYNE2,GNG4,TRIM24,ENHO,CXXC4,TRIM67,JAM2,ISLR2,SOX1,PIK3R3,MTSS1,SLC32A1,SOX9,SEZ6L,HS6ST2,SLC1A2,AMH,DNER,DLX6,GAD2,ADRA1B,AFF2,SOX11,POU3F3,HIPK2,TOX3,FSTL5,ASCL1,ZNF536,WNT4,NKAIN3,MYT1,DLX2,CHRNA2,CDH4,DLX1,DLX5,DLX6-AS1,ST8SIA2,FAT4,SOX2,NPAS3,ELOVL2,CACNG4,CNR1,PNOC,NR2E1,SP8	GO:0001067	0.000122654	0.999978	15	27	regulatory region nucleic acid binding	MF	0.0473248
	Organoid_TD11	In1	66	PTPRQ,LHX2,VAX1,ZNF428,FOXG1,CHCHD2,PCSK2,BCL11B,CTC-498M16.2,ITGB8,RAB8B,RNF175,RASSF2,NFIB,PHYHIPL,DCX,SH3RF1,NTN4,SYNE2,GNG4,TRIM24,ENHO,CXXC4,TRIM67,JAM2,ISLR2,SOX1,PIK3R3,MTSS1,SLC32A1,SOX9,SEZ6L,HS6ST2,SLC1A2,AMH,DNER,DLX6,GAD2,ADRA1B,AFF2,SOX11,POU3F3,HIPK2,TOX3,FSTL5,ASCL1,ZNF536,WNT4,NKAIN3,MYT1,DLX2,CHRNA2,CDH4,DLX1,DLX5,DLX6-AS1,ST8SIA2,FAT4,SOX2,NPAS3,ELOVL2,CACNG4,CNR1,PNOC,NR2E1,SP8	GO:0044212	0.000122654	0.999978	15	27	transcription regulatory region DNA binding	MF	0.0473248
	Organoid_TD11	In1	66	PTPRQ,LHX2,VAX1,ZNF428,FOXG1,CHCHD2,PCSK2,BCL11B,CTC-498M16.2,ITGB8,RAB8B,RNF175,RASSF2,NFIB,PHYHIPL,DCX,SH3RF1,NTN4,SYNE2,GNG4,TRIM24,ENHO,CXXC4,TRIM67,JAM2,ISLR2,SOX1,PIK3R3,MTSS1,SLC32A1,SOX9,SEZ6L,HS6ST2,SLC1A2,AMH,DNER,DLX6,GAD2,ADRA1B,AFF2,SOX11,POU3F3,HIPK2,TOX3,FSTL5,ASCL1,ZNF536,WNT4,NKAIN3,MYT1,DLX2,CHRNA2,CDH4,DLX1,DLX5,DLX6-AS1,ST8SIA2,FAT4,SOX2,NPAS3,ELOVL2,CACNG4,CNR1,PNOC,NR2E1,SP8	GO:0009888	0.000127216	0.99997	20	42	tissue development	BP	0.0473248
	Organoid_TD11	In1	66	PTPRQ,LHX2,VAX1,ZNF428,FOXG1,CHCHD2,PCSK2,BCL11B,CTC-498M16.2,ITGB8,RAB8B,RNF175,RASSF2,NFIB,PHYHIPL,DCX,SH3RF1,NTN4,SYNE2,GNG4,TRIM24,ENHO,CXXC4,TRIM67,JAM2,ISLR2,SOX1,PIK3R3,MTSS1,SLC32A1,SOX9,SEZ6L,HS6ST2,SLC1A2,AMH,DNER,DLX6,GAD2,ADRA1B,AFF2,SOX11,POU3F3,HIPK2,TOX3,FSTL5,ASCL1,ZNF536,WNT4,NKAIN3,MYT1,DLX2,CHRNA2,CDH4,DLX1,DLX5,DLX6-AS1,ST8SIA2,FAT4,SOX2,NPAS3,ELOVL2,CACNG4,CNR1,PNOC,NR2E1,SP8	GO:0010557	0.000134532	0.99997	19	39	positive regulation of macromolecule biosynthetic process	BP	0.0473248
	Organoid_TD11	In1	66	PTPRQ,LHX2,VAX1,ZNF428,FOXG1,CHCHD2,PCSK2,BCL11B,CTC-498M16.2,ITGB8,RAB8B,RNF175,RASSF2,NFIB,PHYHIPL,DCX,SH3RF1,NTN4,SYNE2,GNG4,TRIM24,ENHO,CXXC4,TRIM67,JAM2,ISLR2,SOX1,PIK3R3,MTSS1,SLC32A1,SOX9,SEZ6L,HS6ST2,SLC1A2,AMH,DNER,DLX6,GAD2,ADRA1B,AFF2,SOX11,POU3F3,HIPK2,TOX3,FSTL5,ASCL1,ZNF536,WNT4,NKAIN3,MYT1,DLX2,CHRNA2,CDH4,DLX1,DLX5,DLX6-AS1,ST8SIA2,FAT4,SOX2,NPAS3,ELOVL2,CACNG4,CNR1,PNOC,NR2E1,SP8	GO:0051252	0.000154016	0.999956	27	66	regulation of RNA metabolic process	BP	0.0473248
	Organoid_TD11	In1	66	PTPRQ,LHX2,VAX1,ZNF428,FOXG1,CHCHD2,PCSK2,BCL11B,CTC-498M16.2,ITGB8,RAB8B,RNF175,RASSF2,NFIB,PHYHIPL,DCX,SH3RF1,NTN4,SYNE2,GNG4,TRIM24,ENHO,CXXC4,TRIM67,JAM2,ISLR2,SOX1,PIK3R3,MTSS1,SLC32A1,SOX9,SEZ6L,HS6ST2,SLC1A2,AMH,DNER,DLX6,GAD2,ADRA1B,AFF2,SOX11,POU3F3,HIPK2,TOX3,FSTL5,ASCL1,ZNF536,WNT4,NKAIN3,MYT1,DLX2,CHRNA2,CDH4,DLX1,DLX5,DLX6-AS1,ST8SIA2,FAT4,SOX2,NPAS3,ELOVL2,CACNG4,CNR1,PNOC,NR2E1,SP8	GO:0010468	0.000177123	0.999948	28	70	regulation of gene expression	BP	0.0473248
	Organoid_TD11	In1	66	PTPRQ,LHX2,VAX1,ZNF428,FOXG1,CHCHD2,PCSK2,BCL11B,CTC-498M16.2,ITGB8,RAB8B,RNF175,RASSF2,NFIB,PHYHIPL,DCX,SH3RF1,NTN4,SYNE2,GNG4,TRIM24,ENHO,CXXC4,TRIM67,JAM2,ISLR2,SOX1,PIK3R3,MTSS1,SLC32A1,SOX9,SEZ6L,HS6ST2,SLC1A2,AMH,DNER,DLX6,GAD2,ADRA1B,AFF2,SOX11,POU3F3,HIPK2,TOX3,FSTL5,ASCL1,ZNF536,WNT4,NKAIN3,MYT1,DLX2,CHRNA2,CDH4,DLX1,DLX5,DLX6-AS1,ST8SIA2,FAT4,SOX2,NPAS3,ELOVL2,CACNG4,CNR1,PNOC,NR2E1,SP8	GO:0048562	0.00018057	0.999994	7	8	embryonic organ morphogenesis	BP	0.0473248
	Organoid_TD11	In1	66	PTPRQ,LHX2,VAX1,ZNF428,FOXG1,CHCHD2,PCSK2,BCL11B,CTC-498M16.2,ITGB8,RAB8B,RNF175,RASSF2,NFIB,PHYHIPL,DCX,SH3RF1,NTN4,SYNE2,GNG4,TRIM24,ENHO,CXXC4,TRIM67,JAM2,ISLR2,SOX1,PIK3R3,MTSS1,SLC32A1,SOX9,SEZ6L,HS6ST2,SLC1A2,AMH,DNER,DLX6,GAD2,ADRA1B,AFF2,SOX11,POU3F3,HIPK2,TOX3,FSTL5,ASCL1,ZNF536,WNT4,NKAIN3,MYT1,DLX2,CHRNA2,CDH4,DLX1,DLX5,DLX6-AS1,ST8SIA2,FAT4,SOX2,NPAS3,ELOVL2,CACNG4,CNR1,PNOC,NR2E1,SP8	GO:0006355	0.000184711	0.999947	26	63	regulation of transcription, DNA-templated	BP	0.0473248
	Organoid_TD11	In1	66	PTPRQ,LHX2,VAX1,ZNF428,FOXG1,CHCHD2,PCSK2,BCL11B,CTC-498M16.2,ITGB8,RAB8B,RNF175,RASSF2,NFIB,PHYHIPL,DCX,SH3RF1,NTN4,SYNE2,GNG4,TRIM24,ENHO,CXXC4,TRIM67,JAM2,ISLR2,SOX1,PIK3R3,MTSS1,SLC32A1,SOX9,SEZ6L,HS6ST2,SLC1A2,AMH,DNER,DLX6,GAD2,ADRA1B,AFF2,SOX11,POU3F3,HIPK2,TOX3,FSTL5,ASCL1,ZNF536,WNT4,NKAIN3,MYT1,DLX2,CHRNA2,CDH4,DLX1,DLX5,DLX6-AS1,ST8SIA2,FAT4,SOX2,NPAS3,ELOVL2,CACNG4,CNR1,PNOC,NR2E1,SP8	GO:1903506	0.000184711	0.999947	26	63	regulation of nucleic acid-templated transcription	BP	0.0473248
	Organoid_TD11	In1	66	PTPRQ,LHX2,VAX1,ZNF428,FOXG1,CHCHD2,PCSK2,BCL11B,CTC-498M16.2,ITGB8,RAB8B,RNF175,RASSF2,NFIB,PHYHIPL,DCX,SH3RF1,NTN4,SYNE2,GNG4,TRIM24,ENHO,CXXC4,TRIM67,JAM2,ISLR2,SOX1,PIK3R3,MTSS1,SLC32A1,SOX9,SEZ6L,HS6ST2,SLC1A2,AMH,DNER,DLX6,GAD2,ADRA1B,AFF2,SOX11,POU3F3,HIPK2,TOX3,FSTL5,ASCL1,ZNF536,WNT4,NKAIN3,MYT1,DLX2,CHRNA2,CDH4,DLX1,DLX5,DLX6-AS1,ST8SIA2,FAT4,SOX2,NPAS3,ELOVL2,CACNG4,CNR1,PNOC,NR2E1,SP8	GO:2001141	0.000184711	0.999947	26	63	regulation of RNA biosynthetic process	BP	0.0473248
	Organoid_TD11	In4	54	PNOC,SPOCK1,SOX5,ZC4H2,HPCAL4,WNT7A,NR2E1,AFF2,PODXL2,DPYSL5,POU3F3,PLCH2,FAT4,CNR1,FAM13C,MAF,MPPED1,DLX2,ARX,NFIB,ZNF428,CDH20,ENHO,PHYHIPL,DLX5,MYT1,DLX1,DNER,NKAIN3,EPHA3,DLX6,MTSS1,PIK3R3,FSTL5,DLX6-AS1,SLC32A1,ZNF536,ST8SIA2,SOX2,GAD2,TMEM158,BCL11B,VAT1L,SFRP1,TOX3,ETV1,ASCL1,CHRDL1,SOX1,KAL1,GNG4,JAM2,DUSP4,PDYN	GO:0045165	2.04878e-05	0.999998	11	17	cell fate commitment	BP	0.0439208
	Organoid_TD11	In4	54	PNOC,SPOCK1,SOX5,ZC4H2,HPCAL4,WNT7A,NR2E1,AFF2,PODXL2,DPYSL5,POU3F3,PLCH2,FAT4,CNR1,FAM13C,MAF,MPPED1,DLX2,ARX,NFIB,ZNF428,CDH20,ENHO,PHYHIPL,DLX5,MYT1,DLX1,DNER,NKAIN3,EPHA3,DLX6,MTSS1,PIK3R3,FSTL5,DLX6-AS1,SLC32A1,ZNF536,ST8SIA2,SOX2,GAD2,TMEM158,BCL11B,VAT1L,SFRP1,TOX3,ETV1,ASCL1,CHRDL1,SOX1,KAL1,GNG4,JAM2,DUSP4,PDYN	GO:0000975	4.23655e-05	0.999994	14	27	regulatory region DNA binding	MF	0.0439208
	Organoid_TD11	In4	54	PNOC,SPOCK1,SOX5,ZC4H2,HPCAL4,WNT7A,NR2E1,AFF2,PODXL2,DPYSL5,POU3F3,PLCH2,FAT4,CNR1,FAM13C,MAF,MPPED1,DLX2,ARX,NFIB,ZNF428,CDH20,ENHO,PHYHIPL,DLX5,MYT1,DLX1,DNER,NKAIN3,EPHA3,DLX6,MTSS1,PIK3R3,FSTL5,DLX6-AS1,SLC32A1,ZNF536,ST8SIA2,SOX2,GAD2,TMEM158,BCL11B,VAT1L,SFRP1,TOX3,ETV1,ASCL1,CHRDL1,SOX1,KAL1,GNG4,JAM2,DUSP4,PDYN	GO:0001067	4.23655e-05	0.999994	14	27	regulatory region nucleic acid binding	MF	0.0439208
	Organoid_TD11	In4	54	PNOC,SPOCK1,SOX5,ZC4H2,HPCAL4,WNT7A,NR2E1,AFF2,PODXL2,DPYSL5,POU3F3,PLCH2,FAT4,CNR1,FAM13C,MAF,MPPED1,DLX2,ARX,NFIB,ZNF428,CDH20,ENHO,PHYHIPL,DLX5,MYT1,DLX1,DNER,NKAIN3,EPHA3,DLX6,MTSS1,PIK3R3,FSTL5,DLX6-AS1,SLC32A1,ZNF536,ST8SIA2,SOX2,GAD2,TMEM158,BCL11B,VAT1L,SFRP1,TOX3,ETV1,ASCL1,CHRDL1,SOX1,KAL1,GNG4,JAM2,DUSP4,PDYN	GO:0044212	4.23655e-05	0.999994	14	27	transcription regulatory region DNA binding	MF	0.0439208
	Organoid_TD11	In4	54	PNOC,SPOCK1,SOX5,ZC4H2,HPCAL4,WNT7A,NR2E1,AFF2,PODXL2,DPYSL5,POU3F3,PLCH2,FAT4,CNR1,FAM13C,MAF,MPPED1,DLX2,ARX,NFIB,ZNF428,CDH20,ENHO,PHYHIPL,DLX5,MYT1,DLX1,DNER,NKAIN3,EPHA3,DLX6,MTSS1,PIK3R3,FSTL5,DLX6-AS1,SLC32A1,ZNF536,ST8SIA2,SOX2,GAD2,TMEM158,BCL11B,VAT1L,SFRP1,TOX3,ETV1,ASCL1,CHRDL1,SOX1,KAL1,GNG4,JAM2,DUSP4,PDYN	GO:0030855	4.51118e-05	0.999995	11	18	epithelial cell differentiation	BP	0.0439208
	Organoid_TD11	In8	36	BMPR1B,FSTL5,BCL11A,BCL11B,MOXD1,SOX2,KAL1,AMH,PLXNC1,ID4,NTN4,DLX5,ELAVL2,RAB8B,ST6GALNAC5,FAT4,NPAS3,SLC32A1,DLX1,GAD2,DLX6,GNG4,SOX11,TMEM132C,CACNG4,SOX1,ARX,CRB1,MAF,TOX3,FRZB,KLHDC8A,GRIK3,PNOC,VAX1,TRIM67	GO:0007423	2.53345e-06	1	12	24	sensory organ development	BP	0.0123328
Downstream genes of ASD genes (Fig 4)	CHD8_Neuron_het	In1	93	NMU,LHX2,FAM89A,GRIK3,SDC2,IGFBP2,LAMA4,RSPO2,GRAMD3,MYH9,TOX,CRISPLD2,IL4R,LPL,ST5,OSTF1,NRN1,COL6A1,PHLDB2,CDK6,KCNIP3,EPB41,SOX6,ADAMTS3,GAS2,POU3F2,ICAM5,LIN7A,PRDM8,PTPN3,NCK2,C14orf142,PKDCC,SMARCD2,TBL1X,STAT6,ETS1,GOLIM4,COL9A3,VPS37B,THBS4,SH3GL2,CPNE8,ANXA5,LDLRAD3,SEC24D,SLC13A4,SERPINF1,PANX1,NTNG1,DFNB31,TAC1,SLC7A11,THBS3,GRM3,PTPRK,PLEKHG1,FRMD6,SFXN5,DAB2,ZNF124,SULF1,SETD8,SYTL2,…	GO:0032501	1.56756e-08	1	62	850	multicellular organismal process	BP	0.000179595
	CHD8_Neuron_het	In1	93	NMU,LHX2,FAM89A,GRIK3,SDC2,IGFBP2,LAMA4,RSPO2,GRAMD3,MYH9,TOX,CRISPLD2,IL4R,LPL,ST5,OSTF1,NRN1,COL6A1,PHLDB2,CDK6,KCNIP3,EPB41,SOX6,ADAMTS3,GAS2,POU3F2,ICAM5,LIN7A,PRDM8,PTPN3,NCK2,C14orf142,PKDCC,SMARCD2,TBL1X,STAT6,ETS1,GOLIM4,COL9A3,VPS37B,THBS4,SH3GL2,CPNE8,ANXA5,LDLRAD3,SEC24D,SLC13A4,SERPINF1,PANX1,NTNG1,DFNB31,TAC1,SLC7A11,THBS3,GRM3,PTPRK,PLEKHG1,FRMD6,SFXN5,DAB2,ZNF124,SULF1,SETD8,SYTL2,…	GO:0044707	1.07483e-07	1	59	817	single-multicellular organism process	BP	0.000615718
	CHD8_Neuron_het	In1	93	NMU,LHX2,FAM89A,GRIK3,SDC2,IGFBP2,LAMA4,RSPO2,GRAMD3,MYH9,TOX,CRISPLD2,IL4R,LPL,ST5,OSTF1,NRN1,COL6A1,PHLDB2,CDK6,KCNIP3,EPB41,SOX6,ADAMTS3,GAS2,POU3F2,ICAM5,LIN7A,PRDM8,PTPN3,NCK2,C14orf142,PKDCC,SMARCD2,TBL1X,STAT6,ETS1,GOLIM4,COL9A3,VPS37B,THBS4,SH3GL2,CPNE8,ANXA5,LDLRAD3,SEC24D,SLC13A4,SERPINF1,PANX1,NTNG1,DFNB31,TAC1,SLC7A11,THBS3,GRM3,PTPRK,PLEKHG1,FRMD6,SFXN5,DAB2,ZNF124,SULF1,SETD8,SYTL2,…	GO:0008201	9.93286e-06	0.999999	7	20	heparin binding	MF	0.0379336
	CHD8_Neuron_het	In2	193	SSTR2,ADCYAP1,TNFRSF1A,LPL,SULF1,TOX,VILL,PRKG1,SEMA3A,EPB41,LHX2,COL6A1,ST6GAL2,SOX6,PLXDC2,PTPN3,PENK,CA10,ST8SIA4,PBX3,PTPRK,GRIK3,MDFIC,C1RL,TAC1,RSPO2,PHLDB2,TOX3,PIEZO2,WNT7A,LAMA4,FBLIM1,ANO6,CDH23,NTNG1,INF2,SPARC,ETS1,SOX5,IL4R,TRPS1,EBF3,RALYL,CDK6,LEPREL4,NDNF,ABCC9,EHD2,SLIT2,COL5A2,NNAT,MRC2,ANXA11,EHBP1L1,ZBTB20,FBN2,PDZRN3,MYH9,DENND3,TXNIP,DFNB31,SERPINF1,ZNF124,KLF10,PDGFC,NEK11,…	GO:0009888	1.0436e-06	1	45	247	tissue development	BP	0.0104417
	CHD8_Neuron_het	In2	193	SSTR2,ADCYAP1,TNFRSF1A,LPL,SULF1,TOX,VILL,PRKG1,SEMA3A,EPB41,LHX2,COL6A1,ST6GAL2,SOX6,PLXDC2,PTPN3,PENK,CA10,ST8SIA4,PBX3,PTPRK,GRIK3,MDFIC,C1RL,TAC1,RSPO2,PHLDB2,TOX3,PIEZO2,WNT7A,LAMA4,FBLIM1,ANO6,CDH23,NTNG1,INF2,SPARC,ETS1,SOX5,IL4R,TRPS1,EBF3,RALYL,CDK6,LEPREL4,NDNF,ABCC9,EHD2,SLIT2,COL5A2,NNAT,MRC2,ANXA11,EHBP1L1,ZBTB20,FBN2,PDZRN3,MYH9,DENND3,TXNIP,DFNB31,SERPINF1,ZNF124,KLF10,PDGFC,NEK11,…	GO:0032501	1.82276e-06	0.999999	108	850	multicellular organismal process	BP	0.0104417
	CHD8_Neuron_het	In2	193	SSTR2,ADCYAP1,TNFRSF1A,LPL,SULF1,TOX,VILL,PRKG1,SEMA3A,EPB41,LHX2,COL6A1,ST6GAL2,SOX6,PLXDC2,PTPN3,PENK,CA10,ST8SIA4,PBX3,PTPRK,GRIK3,MDFIC,C1RL,TAC1,RSPO2,PHLDB2,TOX3,PIEZO2,WNT7A,LAMA4,FBLIM1,ANO6,CDH23,NTNG1,INF2,SPARC,ETS1,SOX5,IL4R,TRPS1,EBF3,RALYL,CDK6,LEPREL4,NDNF,ABCC9,EHD2,SLIT2,COL5A2,NNAT,MRC2,ANXA11,EHBP1L1,ZBTB20,FBN2,PDZRN3,MYH9,DENND3,TXNIP,DFNB31,SERPINF1,ZNF124,KLF10,PDGFC,NEK11,…	GO:0044707	7.06219e-06	0.999997	103	817	single-multicellular organism process	BP	0.0212216
	CHD8_Neuron_het	In2	193	SSTR2,ADCYAP1,TNFRSF1A,LPL,SULF1,TOX,VILL,PRKG1,SEMA3A,EPB41,LHX2,COL6A1,ST6GAL2,SOX6,PLXDC2,PTPN3,PENK,CA10,ST8SIA4,PBX3,PTPRK,GRIK3,MDFIC,C1RL,TAC1,RSPO2,PHLDB2,TOX3,PIEZO2,WNT7A,LAMA4,FBLIM1,ANO6,CDH23,NTNG1,INF2,SPARC,ETS1,SOX5,IL4R,TRPS1,EBF3,RALYL,CDK6,LEPREL4,NDNF,ABCC9,EHD2,SLIT2,COL5A2,NNAT,MRC2,ANXA11,EHBP1L1,ZBTB20,FBN2,PDZRN3,MYH9,DENND3,TXNIP,DFNB31,SERPINF1,ZNF124,KLF10,PDGFC,NEK11,…	GO:0051239	7.40913e-06	0.999997	57	368	regulation of multicellular organismal process	BP	0.0212216
	CHD8_Neuron_het	In2	193	SSTR2,ADCYAP1,TNFRSF1A,LPL,SULF1,TOX,VILL,PRKG1,SEMA3A,EPB41,LHX2,COL6A1,ST6GAL2,SOX6,PLXDC2,PTPN3,PENK,CA10,ST8SIA4,PBX3,PTPRK,GRIK3,MDFIC,C1RL,TAC1,RSPO2,PHLDB2,TOX3,PIEZO2,WNT7A,LAMA4,FBLIM1,ANO6,CDH23,NTNG1,INF2,SPARC,ETS1,SOX5,IL4R,TRPS1,EBF3,RALYL,CDK6,LEPREL4,NDNF,ABCC9,EHD2,SLIT2,COL5A2,NNAT,MRC2,ANXA11,EHBP1L1,ZBTB20,FBN2,PDZRN3,MYH9,DENND3,TXNIP,DFNB31,SERPINF1,ZNF124,KLF10,PDGFC,NEK11,…	GO:0022603	1.13007e-05	0.999996	31	156	regulation of anatomical structure morphogenesis	BP	0.0258944
	CHD8_Neuron_het	In2	193	SSTR2,ADCYAP1,TNFRSF1A,LPL,SULF1,TOX,VILL,PRKG1,SEMA3A,EPB41,LHX2,COL6A1,ST6GAL2,SOX6,PLXDC2,PTPN3,PENK,CA10,ST8SIA4,PBX3,PTPRK,GRIK3,MDFIC,C1RL,TAC1,RSPO2,PHLDB2,TOX3,PIEZO2,WNT7A,LAMA4,FBLIM1,ANO6,CDH23,NTNG1,INF2,SPARC,ETS1,SOX5,IL4R,TRPS1,EBF3,RALYL,CDK6,LEPREL4,NDNF,ABCC9,EHD2,SLIT2,COL5A2,NNAT,MRC2,ANXA11,EHBP1L1,ZBTB20,FBN2,PDZRN3,MYH9,DENND3,TXNIP,DFNB31,SERPINF1,ZNF124,KLF10,PDGFC,NEK11,…	GO:0050793	1.75882e-05	0.999992	53	342	regulation of developmental process	BP	0.0335846
	CHD8_Neuron_het	In2	193	SSTR2,ADCYAP1,TNFRSF1A,LPL,SULF1,TOX,VILL,PRKG1,SEMA3A,EPB41,LHX2,COL6A1,ST6GAL2,SOX6,PLXDC2,PTPN3,PENK,CA10,ST8SIA4,PBX3,PTPRK,GRIK3,MDFIC,C1RL,TAC1,RSPO2,PHLDB2,TOX3,PIEZO2,WNT7A,LAMA4,FBLIM1,ANO6,CDH23,NTNG1,INF2,SPARC,ETS1,SOX5,IL4R,TRPS1,EBF3,RALYL,CDK6,LEPREL4,NDNF,ABCC9,EHD2,SLIT2,COL5A2,NNAT,MRC2,ANXA11,EHBP1L1,ZBTB20,FBN2,PDZRN3,MYH9,DENND3,TXNIP,DFNB31,SERPINF1,ZNF124,KLF10,PDGFC,NEK11,…	GO:0050727	2.45376e-05	0.999997	9	20	regulation of inflammatory response	BP	0.040161
	CHD8_Neuron_het	In2	193	SSTR2,ADCYAP1,TNFRSF1A,LPL,SULF1,TOX,VILL,PRKG1,SEMA3A,EPB41,LHX2,COL6A1,ST6GAL2,SOX6,PLXDC2,PTPN3,PENK,CA10,ST8SIA4,PBX3,PTPRK,GRIK3,MDFIC,C1RL,TAC1,RSPO2,PHLDB2,TOX3,PIEZO2,WNT7A,LAMA4,FBLIM1,ANO6,CDH23,NTNG1,INF2,SPARC,ETS1,SOX5,IL4R,TRPS1,EBF3,RALYL,CDK6,LEPREL4,NDNF,ABCC9,EHD2,SLIT2,COL5A2,NNAT,MRC2,ANXA11,EHBP1L1,ZBTB20,FBN2,PDZRN3,MYH9,DENND3,TXNIP,DFNB31,SERPINF1,ZNF124,KLF10,PDGFC,NEK11,…	GO:0009605	2.94926e-05	0.999987	47	295	response to external stimulus	BP	0.0422371
	CHD8_Neuron_het	In2	193	SSTR2,ADCYAP1,TNFRSF1A,LPL,SULF1,TOX,VILL,PRKG1,SEMA3A,EPB41,LHX2,COL6A1,ST6GAL2,SOX6,PLXDC2,PTPN3,PENK,CA10,ST8SIA4,PBX3,PTPRK,GRIK3,MDFIC,C1RL,TAC1,RSPO2,PHLDB2,TOX3,PIEZO2,WNT7A,LAMA4,FBLIM1,ANO6,CDH23,NTNG1,INF2,SPARC,ETS1,SOX5,IL4R,TRPS1,EBF3,RALYL,CDK6,LEPREL4,NDNF,ABCC9,EHD2,SLIT2,COL5A2,NNAT,MRC2,ANXA11,EHBP1L1,ZBTB20,FBN2,PDZRN3,MYH9,DENND3,TXNIP,DFNB31,SERPINF1,ZNF124,KLF10,PDGFC,NEK11,…	GO:0051270	3.67111e-05	0.999988	26	127	regulation of cellular component movement	BP	0.0458242
	CHD8_Neuron_het	In2	193	SSTR2,ADCYAP1,TNFRSF1A,LPL,SULF1,TOX,VILL,PRKG1,SEMA3A,EPB41,LHX2,COL6A1,ST6GAL2,SOX6,PLXDC2,PTPN3,PENK,CA10,ST8SIA4,PBX3,PTPRK,GRIK3,MDFIC,C1RL,TAC1,RSPO2,PHLDB2,TOX3,PIEZO2,WNT7A,LAMA4,FBLIM1,ANO6,CDH23,NTNG1,INF2,SPARC,ETS1,SOX5,IL4R,TRPS1,EBF3,RALYL,CDK6,LEPREL4,NDNF,ABCC9,EHD2,SLIT2,COL5A2,NNAT,MRC2,ANXA11,EHBP1L1,ZBTB20,FBN2,PDZRN3,MYH9,DENND3,TXNIP,DFNB31,SERPINF1,ZNF124,KLF10,PDGFC,NEK11,…	GO:0032102	4.02936e-05	0.999993	12	36	negative regulation of response to external stimulus	BP	0.0458242
	CHD8_Neuron_het	In2	193	SSTR2,ADCYAP1,TNFRSF1A,LPL,SULF1,TOX,VILL,PRKG1,SEMA3A,EPB41,LHX2,COL6A1,ST6GAL2,SOX6,PLXDC2,PTPN3,PENK,CA10,ST8SIA4,PBX3,PTPRK,GRIK3,MDFIC,C1RL,TAC1,RSPO2,PHLDB2,TOX3,PIEZO2,WNT7A,LAMA4,FBLIM1,ANO6,CDH23,NTNG1,INF2,SPARC,ETS1,SOX5,IL4R,TRPS1,EBF3,RALYL,CDK6,LEPREL4,NDNF,ABCC9,EHD2,SLIT2,COL5A2,NNAT,MRC2,ANXA11,EHBP1L1,ZBTB20,FBN2,PDZRN3,MYH9,DENND3,TXNIP,DFNB31,SERPINF1,ZNF124,KLF10,PDGFC,NEK11,…	GO:0044767	4.59436e-05	0.999976	98	794	single-organism developmental process	BP	0.0458242
	CHD8_Neuron_het	In2	193	SSTR2,ADCYAP1,TNFRSF1A,LPL,SULF1,TOX,VILL,PRKG1,SEMA3A,EPB41,LHX2,COL6A1,ST6GAL2,SOX6,PLXDC2,PTPN3,PENK,CA10,ST8SIA4,PBX3,PTPRK,GRIK3,MDFIC,C1RL,TAC1,RSPO2,PHLDB2,TOX3,PIEZO2,WNT7A,LAMA4,FBLIM1,ANO6,CDH23,NTNG1,INF2,SPARC,ETS1,SOX5,IL4R,TRPS1,EBF3,RALYL,CDK6,LEPREL4,NDNF,ABCC9,EHD2,SLIT2,COL5A2,NNAT,MRC2,ANXA11,EHBP1L1,ZBTB20,FBN2,PDZRN3,MYH9,DENND3,TXNIP,DFNB31,SERPINF1,ZNF124,KLF10,PDGFC,NEK11,…	GO:0030334	4.7996e-05	0.999985	23	107	regulation of cell migration	BP	0.0458242
	CHD8_Neuron_het	In2	193	SSTR2,ADCYAP1,TNFRSF1A,LPL,SULF1,TOX,VILL,PRKG1,SEMA3A,EPB41,LHX2,COL6A1,ST6GAL2,SOX6,PLXDC2,PTPN3,PENK,CA10,ST8SIA4,PBX3,PTPRK,GRIK3,MDFIC,C1RL,TAC1,RSPO2,PHLDB2,TOX3,PIEZO2,WNT7A,LAMA4,FBLIM1,ANO6,CDH23,NTNG1,INF2,SPARC,ETS1,SOX5,IL4R,TRPS1,EBF3,RALYL,CDK6,LEPREL4,NDNF,ABCC9,EHD2,SLIT2,COL5A2,NNAT,MRC2,ANXA11,EHBP1L1,ZBTB20,FBN2,PDZRN3,MYH9,DENND3,TXNIP,DFNB31,SERPINF1,ZNF124,KLF10,PDGFC,NEK11,…	GO:0032502	5.32946e-05	0.999972	99	807	developmental process	BP	0.046969
	CHD8_Neuron_het	In2	193	SSTR2,ADCYAP1,TNFRSF1A,LPL,SULF1,TOX,VILL,PRKG1,SEMA3A,EPB41,LHX2,COL6A1,ST6GAL2,SOX6,PLXDC2,PTPN3,PENK,CA10,ST8SIA4,PBX3,PTPRK,GRIK3,MDFIC,C1RL,TAC1,RSPO2,PHLDB2,TOX3,PIEZO2,WNT7A,LAMA4,FBLIM1,ANO6,CDH23,NTNG1,INF2,SPARC,ETS1,SOX5,IL4R,TRPS1,EBF3,RALYL,CDK6,LEPREL4,NDNF,ABCC9,EHD2,SLIT2,COL5A2,NNAT,MRC2,ANXA11,EHBP1L1,ZBTB20,FBN2,PDZRN3,MYH9,DENND3,TXNIP,DFNB31,SERPINF1,ZNF124,KLF10,PDGFC,NEK11,…	GO:0048856	6.17603e-05	0.999967	91	726	anatomical structure development	BP	0.0481249
	CHD8_Neuron_het	In2	193	SSTR2,ADCYAP1,TNFRSF1A,LPL,SULF1,TOX,VILL,PRKG1,SEMA3A,EPB41,LHX2,COL6A1,ST6GAL2,SOX6,PLXDC2,PTPN3,PENK,CA10,ST8SIA4,PBX3,PTPRK,GRIK3,MDFIC,C1RL,TAC1,RSPO2,PHLDB2,TOX3,PIEZO2,WNT7A,LAMA4,FBLIM1,ANO6,CDH23,NTNG1,INF2,SPARC,ETS1,SOX5,IL4R,TRPS1,EBF3,RALYL,CDK6,LEPREL4,NDNF,ABCC9,EHD2,SLIT2,COL5A2,NNAT,MRC2,ANXA11,EHBP1L1,ZBTB20,FBN2,PDZRN3,MYH9,DENND3,TXNIP,DFNB31,SERPINF1,ZNF124,KLF10,PDGFC,NEK11,…	GO:2000145	6.30072e-05	0.999979	24	116	regulation of cell motility	BP	0.0481249
	CHD8_Neuron_het	In2	193	SSTR2,ADCYAP1,TNFRSF1A,LPL,SULF1,TOX,VILL,PRKG1,SEMA3A,EPB41,LHX2,COL6A1,ST6GAL2,SOX6,PLXDC2,PTPN3,PENK,CA10,ST8SIA4,PBX3,PTPRK,GRIK3,MDFIC,C1RL,TAC1,RSPO2,PHLDB2,TOX3,PIEZO2,WNT7A,LAMA4,FBLIM1,ANO6,CDH23,NTNG1,INF2,SPARC,ETS1,SOX5,IL4R,TRPS1,EBF3,RALYL,CDK6,LEPREL4,NDNF,ABCC9,EHD2,SLIT2,COL5A2,NNAT,MRC2,ANXA11,EHBP1L1,ZBTB20,FBN2,PDZRN3,MYH9,DENND3,TXNIP,DFNB31,SERPINF1,ZNF124,KLF10,PDGFC,NEK11,…	GO:0040012	6.90763e-05	0.999977	25	124	regulation of locomotion	BP	0.049463
	CHD8_Neuron_het	In2	193	SSTR2,ADCYAP1,TNFRSF1A,LPL,SULF1,TOX,VILL,PRKG1,SEMA3A,EPB41,LHX2,COL6A1,ST6GAL2,SOX6,PLXDC2,PTPN3,PENK,CA10,ST8SIA4,PBX3,PTPRK,GRIK3,MDFIC,C1RL,TAC1,RSPO2,PHLDB2,TOX3,PIEZO2,WNT7A,LAMA4,FBLIM1,ANO6,CDH23,NTNG1,INF2,SPARC,ETS1,SOX5,IL4R,TRPS1,EBF3,RALYL,CDK6,LEPREL4,NDNF,ABCC9,EHD2,SLIT2,COL5A2,NNAT,MRC2,ANXA11,EHBP1L1,ZBTB20,FBN2,PDZRN3,MYH9,DENND3,TXNIP,DFNB31,SERPINF1,ZNF124,KLF10,PDGFC,NEK11,…	GO:1903034	7.39606e-05	0.999986	12	38	regulation of response to wounding	BP	0.0498451
	CHD8_Neuron_het	In3	151	NDNF,VILL,LHX2,COL9A3,GPC6,LAMA4,ATP11C,NETO1,PDPN,ABCC9,KCNIP3,PTPRK,NES,TNFRSF19,CLIC4,TRPS1,TOX,VAV3,ADCYAP1,RASSF7,ST6GAL2,MYO1D,PKDCC,ITGA6,COL6A1,NTNG1,ST8SIA4,DAB2,PLEKHG1,EHD2,PRKX,PBX3,PTPN3,ADAMTS3,NRN1,FGF13,TAC1,CYP26A1,GRAMD3,COL16A1,ZSCAN5A,CRISPLD2,PHLDB2,RAPGEF5,SLC8A1,TGFB3,RALYL,SLC7A11,TRIM36,EPB41,PDZRN3,AKNA,ID2,MAPK11,RSPO2,DENND3,EBF3,GRM3,MYH9,STAT6,UNC13B,NNAT,PDIA5,ST6GA…	GO:0044707	1.59371e-08	1	90	817	single-multicellular organism process	BP	0.0001349
	CHD8_Neuron_het	In3	151	NDNF,VILL,LHX2,COL9A3,GPC6,LAMA4,ATP11C,NETO1,PDPN,ABCC9,KCNIP3,PTPRK,NES,TNFRSF19,CLIC4,TRPS1,TOX,VAV3,ADCYAP1,RASSF7,ST6GAL2,MYO1D,PKDCC,ITGA6,COL6A1,NTNG1,ST8SIA4,DAB2,PLEKHG1,EHD2,PRKX,PBX3,PTPN3,ADAMTS3,NRN1,FGF13,TAC1,CYP26A1,GRAMD3,COL16A1,ZSCAN5A,CRISPLD2,PHLDB2,RAPGEF5,SLC8A1,TGFB3,RALYL,SLC7A11,TRIM36,EPB41,PDZRN3,AKNA,ID2,MAPK11,RSPO2,DENND3,EBF3,GRM3,MYH9,STAT6,UNC13B,NNAT,PDIA5,ST6GA…	GO:0032501	2.3549e-08	1	92	850	multicellular organismal process	BP	0.0001349
	CHD8_Neuron_het	In3	151	NDNF,VILL,LHX2,COL9A3,GPC6,LAMA4,ATP11C,NETO1,PDPN,ABCC9,KCNIP3,PTPRK,NES,TNFRSF19,CLIC4,TRPS1,TOX,VAV3,ADCYAP1,RASSF7,ST6GAL2,MYO1D,PKDCC,ITGA6,COL6A1,NTNG1,ST8SIA4,DAB2,PLEKHG1,EHD2,PRKX,PBX3,PTPN3,ADAMTS3,NRN1,FGF13,TAC1,CYP26A1,GRAMD3,COL16A1,ZSCAN5A,CRISPLD2,PHLDB2,RAPGEF5,SLC8A1,TGFB3,RALYL,SLC7A11,TRIM36,EPB41,PDZRN3,AKNA,ID2,MAPK11,RSPO2,DENND3,EBF3,GRM3,MYH9,STAT6,UNC13B,NNAT,PDIA5,ST6GA…	GO:0048513	1.15439e-06	1	55	435	animal organ development	BP	0.00258003
	CHD8_Neuron_het	In3	151	NDNF,VILL,LHX2,COL9A3,GPC6,LAMA4,ATP11C,NETO1,PDPN,ABCC9,KCNIP3,PTPRK,NES,TNFRSF19,CLIC4,TRPS1,TOX,VAV3,ADCYAP1,RASSF7,ST6GAL2,MYO1D,PKDCC,ITGA6,COL6A1,NTNG1,ST8SIA4,DAB2,PLEKHG1,EHD2,PRKX,PBX3,PTPN3,ADAMTS3,NRN1,FGF13,TAC1,CYP26A1,GRAMD3,COL16A1,ZSCAN5A,CRISPLD2,PHLDB2,RAPGEF5,SLC8A1,TGFB3,RALYL,SLC7A11,TRIM36,EPB41,PDZRN3,AKNA,ID2,MAPK11,RSPO2,DENND3,EBF3,GRM3,MYH9,STAT6,UNC13B,NNAT,PDIA5,ST6GA…	GO:0005578	1.27445e-06	1	16	59	proteinaceous extracellular matrix	CC	0.00258003
	CHD8_Neuron_het	In3	151	NDNF,VILL,LHX2,COL9A3,GPC6,LAMA4,ATP11C,NETO1,PDPN,ABCC9,KCNIP3,PTPRK,NES,TNFRSF19,CLIC4,TRPS1,TOX,VAV3,ADCYAP1,RASSF7,ST6GAL2,MYO1D,PKDCC,ITGA6,COL6A1,NTNG1,ST8SIA4,DAB2,PLEKHG1,EHD2,PRKX,PBX3,PTPN3,ADAMTS3,NRN1,FGF13,TAC1,CYP26A1,GRAMD3,COL16A1,ZSCAN5A,CRISPLD2,PHLDB2,RAPGEF5,SLC8A1,TGFB3,RALYL,SLC7A11,TRIM36,EPB41,PDZRN3,AKNA,ID2,MAPK11,RSPO2,DENND3,EBF3,GRM3,MYH9,STAT6,UNC13B,NNAT,PDIA5,ST6GA…	GO:0030198	1.61991e-06	1	17	67	extracellular matrix organization	BP	0.00258003
	CHD8_Neuron_het	In3	151	NDNF,VILL,LHX2,COL9A3,GPC6,LAMA4,ATP11C,NETO1,PDPN,ABCC9,KCNIP3,PTPRK,NES,TNFRSF19,CLIC4,TRPS1,TOX,VAV3,ADCYAP1,RASSF7,ST6GAL2,MYO1D,PKDCC,ITGA6,COL6A1,NTNG1,ST8SIA4,DAB2,PLEKHG1,EHD2,PRKX,PBX3,PTPN3,ADAMTS3,NRN1,FGF13,TAC1,CYP26A1,GRAMD3,COL16A1,ZSCAN5A,CRISPLD2,PHLDB2,RAPGEF5,SLC8A1,TGFB3,RALYL,SLC7A11,TRIM36,EPB41,PDZRN3,AKNA,ID2,MAPK11,RSPO2,DENND3,EBF3,GRM3,MYH9,STAT6,UNC13B,NNAT,PDIA5,ST6GA…	GO:0031012	1.61991e-06	1	17	67	extracellular matrix	CC	0.00258003
	CHD8_Neuron_het	In3	151	NDNF,VILL,LHX2,COL9A3,GPC6,LAMA4,ATP11C,NETO1,PDPN,ABCC9,KCNIP3,PTPRK,NES,TNFRSF19,CLIC4,TRPS1,TOX,VAV3,ADCYAP1,RASSF7,ST6GAL2,MYO1D,PKDCC,ITGA6,COL6A1,NTNG1,ST8SIA4,DAB2,PLEKHG1,EHD2,PRKX,PBX3,PTPN3,ADAMTS3,NRN1,FGF13,TAC1,CYP26A1,GRAMD3,COL16A1,ZSCAN5A,CRISPLD2,PHLDB2,RAPGEF5,SLC8A1,TGFB3,RALYL,SLC7A11,TRIM36,EPB41,PDZRN3,AKNA,ID2,MAPK11,RSPO2,DENND3,EBF3,GRM3,MYH9,STAT6,UNC13B,NNAT,PDIA5,ST6GA…	GO:0043062	1.61991e-06	1	17	67	extracellular structure organization	BP	0.00258003
	CHD8_Neuron_het	In3	151	NDNF,VILL,LHX2,COL9A3,GPC6,LAMA4,ATP11C,NETO1,PDPN,ABCC9,KCNIP3,PTPRK,NES,TNFRSF19,CLIC4,TRPS1,TOX,VAV3,ADCYAP1,RASSF7,ST6GAL2,MYO1D,PKDCC,ITGA6,COL6A1,NTNG1,ST8SIA4,DAB2,PLEKHG1,EHD2,PRKX,PBX3,PTPN3,ADAMTS3,NRN1,FGF13,TAC1,CYP26A1,GRAMD3,COL16A1,ZSCAN5A,CRISPLD2,PHLDB2,RAPGEF5,SLC8A1,TGFB3,RALYL,SLC7A11,TRIM36,EPB41,PDZRN3,AKNA,ID2,MAPK11,RSPO2,DENND3,EBF3,GRM3,MYH9,STAT6,UNC13B,NNAT,PDIA5,ST6GA…	GO:0048856	1.80154e-06	0.999999	78	726	anatomical structure development	BP	0.00258003
	CHD8_Neuron_het	In3	151	NDNF,VILL,LHX2,COL9A3,GPC6,LAMA4,ATP11C,NETO1,PDPN,ABCC9,KCNIP3,PTPRK,NES,TNFRSF19,CLIC4,TRPS1,TOX,VAV3,ADCYAP1,RASSF7,ST6GAL2,MYO1D,PKDCC,ITGA6,COL6A1,NTNG1,ST8SIA4,DAB2,PLEKHG1,EHD2,PRKX,PBX3,PTPN3,ADAMTS3,NRN1,FGF13,TAC1,CYP26A1,GRAMD3,COL16A1,ZSCAN5A,CRISPLD2,PHLDB2,RAPGEF5,SLC8A1,TGFB3,RALYL,SLC7A11,TRIM36,EPB41,PDZRN3,AKNA,ID2,MAPK11,RSPO2,DENND3,EBF3,GRM3,MYH9,STAT6,UNC13B,NNAT,PDIA5,ST6GA…	GO:0007275	4.16519e-06	0.999998	74	687	multicellular organism development	BP	0.00458343
	CHD8_Neuron_het	In3	151	NDNF,VILL,LHX2,COL9A3,GPC6,LAMA4,ATP11C,NETO1,PDPN,ABCC9,KCNIP3,PTPRK,NES,TNFRSF19,CLIC4,TRPS1,TOX,VAV3,ADCYAP1,RASSF7,ST6GAL2,MYO1D,PKDCC,ITGA6,COL6A1,NTNG1,ST8SIA4,DAB2,PLEKHG1,EHD2,PRKX,PBX3,PTPN3,ADAMTS3,NRN1,FGF13,TAC1,CYP26A1,GRAMD3,COL16A1,ZSCAN5A,CRISPLD2,PHLDB2,RAPGEF5,SLC8A1,TGFB3,RALYL,SLC7A11,TRIM36,EPB41,PDZRN3,AKNA,ID2,MAPK11,RSPO2,DENND3,EBF3,GRM3,MYH9,STAT6,UNC13B,NNAT,PDIA5,ST6GA…	GO:0032502	4.25916e-06	0.999998	83	807	developmental process	BP	0.00458343
	CHD8_Neuron_het	In3	151	NDNF,VILL,LHX2,COL9A3,GPC6,LAMA4,ATP11C,NETO1,PDPN,ABCC9,KCNIP3,PTPRK,NES,TNFRSF19,CLIC4,TRPS1,TOX,VAV3,ADCYAP1,RASSF7,ST6GAL2,MYO1D,PKDCC,ITGA6,COL6A1,NTNG1,ST8SIA4,DAB2,PLEKHG1,EHD2,PRKX,PBX3,PTPN3,ADAMTS3,NRN1,FGF13,TAC1,CYP26A1,GRAMD3,COL16A1,ZSCAN5A,CRISPLD2,PHLDB2,RAPGEF5,SLC8A1,TGFB3,RALYL,SLC7A11,TRIM36,EPB41,PDZRN3,AKNA,ID2,MAPK11,RSPO2,DENND3,EBF3,GRM3,MYH9,STAT6,UNC13B,NNAT,PDIA5,ST6GA…	GO:0044767	4.40061e-06	0.999998	82	794	single-organism developmental process	BP	0.00458343
	CHD8_Neuron_het	In3	151	NDNF,VILL,LHX2,COL9A3,GPC6,LAMA4,ATP11C,NETO1,PDPN,ABCC9,KCNIP3,PTPRK,NES,TNFRSF19,CLIC4,TRPS1,TOX,VAV3,ADCYAP1,RASSF7,ST6GAL2,MYO1D,PKDCC,ITGA6,COL6A1,NTNG1,ST8SIA4,DAB2,PLEKHG1,EHD2,PRKX,PBX3,PTPN3,ADAMTS3,NRN1,FGF13,TAC1,CYP26A1,GRAMD3,COL16A1,ZSCAN5A,CRISPLD2,PHLDB2,RAPGEF5,SLC8A1,TGFB3,RALYL,SLC7A11,TRIM36,EPB41,PDZRN3,AKNA,ID2,MAPK11,RSPO2,DENND3,EBF3,GRM3,MYH9,STAT6,UNC13B,NNAT,PDIA5,ST6GA…	GO:0048731	1.13526e-05	0.999995	68	626	system development	BP	0.0105082
	CHD8_Neuron_het	In3	151	NDNF,VILL,LHX2,COL9A3,GPC6,LAMA4,ATP11C,NETO1,PDPN,ABCC9,KCNIP3,PTPRK,NES,TNFRSF19,CLIC4,TRPS1,TOX,VAV3,ADCYAP1,RASSF7,ST6GAL2,MYO1D,PKDCC,ITGA6,COL6A1,NTNG1,ST8SIA4,DAB2,PLEKHG1,EHD2,PRKX,PBX3,PTPN3,ADAMTS3,NRN1,FGF13,TAC1,CYP26A1,GRAMD3,COL16A1,ZSCAN5A,CRISPLD2,PHLDB2,RAPGEF5,SLC8A1,TGFB3,RALYL,SLC7A11,TRIM36,EPB41,PDZRN3,AKNA,ID2,MAPK11,RSPO2,DENND3,EBF3,GRM3,MYH9,STAT6,UNC13B,NNAT,PDIA5,ST6GA…	GO:0030282	1.19234e-05	0.999999	8	18	bone mineralization	BP	0.0105082
	CHD8_Neuron_het	In3	151	NDNF,VILL,LHX2,COL9A3,GPC6,LAMA4,ATP11C,NETO1,PDPN,ABCC9,KCNIP3,PTPRK,NES,TNFRSF19,CLIC4,TRPS1,TOX,VAV3,ADCYAP1,RASSF7,ST6GAL2,MYO1D,PKDCC,ITGA6,COL6A1,NTNG1,ST8SIA4,DAB2,PLEKHG1,EHD2,PRKX,PBX3,PTPN3,ADAMTS3,NRN1,FGF13,TAC1,CYP26A1,GRAMD3,COL16A1,ZSCAN5A,CRISPLD2,PHLDB2,RAPGEF5,SLC8A1,TGFB3,RALYL,SLC7A11,TRIM36,EPB41,PDZRN3,AKNA,ID2,MAPK11,RSPO2,DENND3,EBF3,GRM3,MYH9,STAT6,UNC13B,NNAT,PDIA5,ST6GA…	GO:0009888	1.76261e-05	0.999993	35	247	tissue development	BP	0.0141169
	CHD8_Neuron_het	In3	151	NDNF,VILL,LHX2,COL9A3,GPC6,LAMA4,ATP11C,NETO1,PDPN,ABCC9,KCNIP3,PTPRK,NES,TNFRSF19,CLIC4,TRPS1,TOX,VAV3,ADCYAP1,RASSF7,ST6GAL2,MYO1D,PKDCC,ITGA6,COL6A1,NTNG1,ST8SIA4,DAB2,PLEKHG1,EHD2,PRKX,PBX3,PTPN3,ADAMTS3,NRN1,FGF13,TAC1,CYP26A1,GRAMD3,COL16A1,ZSCAN5A,CRISPLD2,PHLDB2,RAPGEF5,SLC8A1,TGFB3,RALYL,SLC7A11,TRIM36,EPB41,PDZRN3,AKNA,ID2,MAPK11,RSPO2,DENND3,EBF3,GRM3,MYH9,STAT6,UNC13B,NNAT,PDIA5,ST6GA…	GO:0031214	1.93771e-05	0.999998	8	19	biomineral tissue development	BP	0.0141169
	CHD8_Neuron_het	In3	151	NDNF,VILL,LHX2,COL9A3,GPC6,LAMA4,ATP11C,NETO1,PDPN,ABCC9,KCNIP3,PTPRK,NES,TNFRSF19,CLIC4,TRPS1,TOX,VAV3,ADCYAP1,RASSF7,ST6GAL2,MYO1D,PKDCC,ITGA6,COL6A1,NTNG1,ST8SIA4,DAB2,PLEKHG1,EHD2,PRKX,PBX3,PTPN3,ADAMTS3,NRN1,FGF13,TAC1,CYP26A1,GRAMD3,COL16A1,ZSCAN5A,CRISPLD2,PHLDB2,RAPGEF5,SLC8A1,TGFB3,RALYL,SLC7A11,TRIM36,EPB41,PDZRN3,AKNA,ID2,MAPK11,RSPO2,DENND3,EBF3,GRM3,MYH9,STAT6,UNC13B,NNAT,PDIA5,ST6GA…	GO:0000904	1.9957e-05	0.999993	27	168	cell morphogenesis involved in differentiation	BP	0.0141169
	CHD8_Neuron_het	In3	151	NDNF,VILL,LHX2,COL9A3,GPC6,LAMA4,ATP11C,NETO1,PDPN,ABCC9,KCNIP3,PTPRK,NES,TNFRSF19,CLIC4,TRPS1,TOX,VAV3,ADCYAP1,RASSF7,ST6GAL2,MYO1D,PKDCC,ITGA6,COL6A1,NTNG1,ST8SIA4,DAB2,PLEKHG1,EHD2,PRKX,PBX3,PTPN3,ADAMTS3,NRN1,FGF13,TAC1,CYP26A1,GRAMD3,COL16A1,ZSCAN5A,CRISPLD2,PHLDB2,RAPGEF5,SLC8A1,TGFB3,RALYL,SLC7A11,TRIM36,EPB41,PDZRN3,AKNA,ID2,MAPK11,RSPO2,DENND3,EBF3,GRM3,MYH9,STAT6,UNC13B,NNAT,PDIA5,ST6GA…	GO:0040011	2.09468e-05	0.999992	37	270	locomotion	BP	0.0141169
	CHD8_Neuron_het	In3	151	NDNF,VILL,LHX2,COL9A3,GPC6,LAMA4,ATP11C,NETO1,PDPN,ABCC9,KCNIP3,PTPRK,NES,TNFRSF19,CLIC4,TRPS1,TOX,VAV3,ADCYAP1,RASSF7,ST6GAL2,MYO1D,PKDCC,ITGA6,COL6A1,NTNG1,ST8SIA4,DAB2,PLEKHG1,EHD2,PRKX,PBX3,PTPN3,ADAMTS3,NRN1,FGF13,TAC1,CYP26A1,GRAMD3,COL16A1,ZSCAN5A,CRISPLD2,PHLDB2,RAPGEF5,SLC8A1,TGFB3,RALYL,SLC7A11,TRIM36,EPB41,PDZRN3,AKNA,ID2,MAPK11,RSPO2,DENND3,EBF3,GRM3,MYH9,STAT6,UNC13B,NNAT,PDIA5,ST6GA…	GO:0006928	2.77283e-05	0.999989	38	284	movement of cell or subcellular component	BP	0.0176491
	CHD8_Neuron_het	In3	151	NDNF,VILL,LHX2,COL9A3,GPC6,LAMA4,ATP11C,NETO1,PDPN,ABCC9,KCNIP3,PTPRK,NES,TNFRSF19,CLIC4,TRPS1,TOX,VAV3,ADCYAP1,RASSF7,ST6GAL2,MYO1D,PKDCC,ITGA6,COL6A1,NTNG1,ST8SIA4,DAB2,PLEKHG1,EHD2,PRKX,PBX3,PTPN3,ADAMTS3,NRN1,FGF13,TAC1,CYP26A1,GRAMD3,COL16A1,ZSCAN5A,CRISPLD2,PHLDB2,RAPGEF5,SLC8A1,TGFB3,RALYL,SLC7A11,TRIM36,EPB41,PDZRN3,AKNA,ID2,MAPK11,RSPO2,DENND3,EBF3,GRM3,MYH9,STAT6,UNC13B,NNAT,PDIA5,ST6GA…	GO:0005581	3.02415e-05	0.999999	5	7	collagen trimer	CC	0.0182356
	CHD8_Neuron_het	In3	151	NDNF,VILL,LHX2,COL9A3,GPC6,LAMA4,ATP11C,NETO1,PDPN,ABCC9,KCNIP3,PTPRK,NES,TNFRSF19,CLIC4,TRPS1,TOX,VAV3,ADCYAP1,RASSF7,ST6GAL2,MYO1D,PKDCC,ITGA6,COL6A1,NTNG1,ST8SIA4,DAB2,PLEKHG1,EHD2,PRKX,PBX3,PTPN3,ADAMTS3,NRN1,FGF13,TAC1,CYP26A1,GRAMD3,COL16A1,ZSCAN5A,CRISPLD2,PHLDB2,RAPGEF5,SLC8A1,TGFB3,RALYL,SLC7A11,TRIM36,EPB41,PDZRN3,AKNA,ID2,MAPK11,RSPO2,DENND3,EBF3,GRM3,MYH9,STAT6,UNC13B,NNAT,PDIA5,ST6GA…	GO:0022603	4.49009e-05	0.999985	25	156	regulation of anatomical structure morphogenesis	BP	0.0257215
	CHD8_Neuron_het	In3	151	NDNF,VILL,LHX2,COL9A3,GPC6,LAMA4,ATP11C,NETO1,PDPN,ABCC9,KCNIP3,PTPRK,NES,TNFRSF19,CLIC4,TRPS1,TOX,VAV3,ADCYAP1,RASSF7,ST6GAL2,MYO1D,PKDCC,ITGA6,COL6A1,NTNG1,ST8SIA4,DAB2,PLEKHG1,EHD2,PRKX,PBX3,PTPN3,ADAMTS3,NRN1,FGF13,TAC1,CYP26A1,GRAMD3,COL16A1,ZSCAN5A,CRISPLD2,PHLDB2,RAPGEF5,SLC8A1,TGFB3,RALYL,SLC7A11,TRIM36,EPB41,PDZRN3,AKNA,ID2,MAPK11,RSPO2,DENND3,EBF3,GRM3,MYH9,STAT6,UNC13B,NNAT,PDIA5,ST6GA…	GO:0005576	6.40734e-05	0.99997	58	529	extracellular region	CC	0.0349566
	CHD8_Neuron_het	In3	151	NDNF,VILL,LHX2,COL9A3,GPC6,LAMA4,ATP11C,NETO1,PDPN,ABCC9,KCNIP3,PTPRK,NES,TNFRSF19,CLIC4,TRPS1,TOX,VAV3,ADCYAP1,RASSF7,ST6GAL2,MYO1D,PKDCC,ITGA6,COL6A1,NTNG1,ST8SIA4,DAB2,PLEKHG1,EHD2,PRKX,PBX3,PTPN3,ADAMTS3,NRN1,FGF13,TAC1,CYP26A1,GRAMD3,COL16A1,ZSCAN5A,CRISPLD2,PHLDB2,RAPGEF5,SLC8A1,TGFB3,RALYL,SLC7A11,TRIM36,EPB41,PDZRN3,AKNA,ID2,MAPK11,RSPO2,DENND3,EBF3,GRM3,MYH9,STAT6,UNC13B,NNAT,PDIA5,ST6GA…	GO:0050793	7.96901e-05	0.999965	42	342	regulation of developmental process	BP	0.0415004
	CHD8_Neuron_het	In3	151	NDNF,VILL,LHX2,COL9A3,GPC6,LAMA4,ATP11C,NETO1,PDPN,ABCC9,KCNIP3,PTPRK,NES,TNFRSF19,CLIC4,TRPS1,TOX,VAV3,ADCYAP1,RASSF7,ST6GAL2,MYO1D,PKDCC,ITGA6,COL6A1,NTNG1,ST8SIA4,DAB2,PLEKHG1,EHD2,PRKX,PBX3,PTPN3,ADAMTS3,NRN1,FGF13,TAC1,CYP26A1,GRAMD3,COL16A1,ZSCAN5A,CRISPLD2,PHLDB2,RAPGEF5,SLC8A1,TGFB3,RALYL,SLC7A11,TRIM36,EPB41,PDZRN3,AKNA,ID2,MAPK11,RSPO2,DENND3,EBF3,GRM3,MYH9,STAT6,UNC13B,NNAT,PDIA5,ST6GA…	GO:0009653	0.000121056	0.999944	48	418	anatomical structure morphogenesis	BP	0.0492605
	CHD8_Neuron_het	In3	151	NDNF,VILL,LHX2,COL9A3,GPC6,LAMA4,ATP11C,NETO1,PDPN,ABCC9,KCNIP3,PTPRK,NES,TNFRSF19,CLIC4,TRPS1,TOX,VAV3,ADCYAP1,RASSF7,ST6GAL2,MYO1D,PKDCC,ITGA6,COL6A1,NTNG1,ST8SIA4,DAB2,PLEKHG1,EHD2,PRKX,PBX3,PTPN3,ADAMTS3,NRN1,FGF13,TAC1,CYP26A1,GRAMD3,COL16A1,ZSCAN5A,CRISPLD2,PHLDB2,RAPGEF5,SLC8A1,TGFB3,RALYL,SLC7A11,TRIM36,EPB41,PDZRN3,AKNA,ID2,MAPK11,RSPO2,DENND3,EBF3,GRM3,MYH9,STAT6,UNC13B,NNAT,PDIA5,ST6GA…	GO:0032963	0.000122185	0.999988	7	18	collagen metabolic process	BP	0.0492605
	CHD8_Neuron_het	In3	151	NDNF,VILL,LHX2,COL9A3,GPC6,LAMA4,ATP11C,NETO1,PDPN,ABCC9,KCNIP3,PTPRK,NES,TNFRSF19,CLIC4,TRPS1,TOX,VAV3,ADCYAP1,RASSF7,ST6GAL2,MYO1D,PKDCC,ITGA6,COL6A1,NTNG1,ST8SIA4,DAB2,PLEKHG1,EHD2,PRKX,PBX3,PTPN3,ADAMTS3,NRN1,FGF13,TAC1,CYP26A1,GRAMD3,COL16A1,ZSCAN5A,CRISPLD2,PHLDB2,RAPGEF5,SLC8A1,TGFB3,RALYL,SLC7A11,TRIM36,EPB41,PDZRN3,AKNA,ID2,MAPK11,RSPO2,DENND3,EBF3,GRM3,MYH9,STAT6,UNC13B,NNAT,PDIA5,ST6GA…	GO:0044259	0.000122185	0.999988	7	18	multicellular organismal macromolecule metabolic process	BP	0.0492605
	CHD8_Neuron_het	In3	151	NDNF,VILL,LHX2,COL9A3,GPC6,LAMA4,ATP11C,NETO1,PDPN,ABCC9,KCNIP3,PTPRK,NES,TNFRSF19,CLIC4,TRPS1,TOX,VAV3,ADCYAP1,RASSF7,ST6GAL2,MYO1D,PKDCC,ITGA6,COL6A1,NTNG1,ST8SIA4,DAB2,PLEKHG1,EHD2,PRKX,PBX3,PTPN3,ADAMTS3,NRN1,FGF13,TAC1,CYP26A1,GRAMD3,COL16A1,ZSCAN5A,CRISPLD2,PHLDB2,RAPGEF5,SLC8A1,TGFB3,RALYL,SLC7A11,TRIM36,EPB41,PDZRN3,AKNA,ID2,MAPK11,RSPO2,DENND3,EBF3,GRM3,MYH9,STAT6,UNC13B,NNAT,PDIA5,ST6GA…	GO:0030500	0.000124688	0.999991	6	13	regulation of bone mineralization	BP	0.0492605
	CHD8_Neuron_het	In3	151	NDNF,VILL,LHX2,COL9A3,GPC6,LAMA4,ATP11C,NETO1,PDPN,ABCC9,KCNIP3,PTPRK,NES,TNFRSF19,CLIC4,TRPS1,TOX,VAV3,ADCYAP1,RASSF7,ST6GAL2,MYO1D,PKDCC,ITGA6,COL6A1,NTNG1,ST8SIA4,DAB2,PLEKHG1,EHD2,PRKX,PBX3,PTPN3,ADAMTS3,NRN1,FGF13,TAC1,CYP26A1,GRAMD3,COL16A1,ZSCAN5A,CRISPLD2,PHLDB2,RAPGEF5,SLC8A1,TGFB3,RALYL,SLC7A11,TRIM36,EPB41,PDZRN3,AKNA,ID2,MAPK11,RSPO2,DENND3,EBF3,GRM3,MYH9,STAT6,UNC13B,NNAT,PDIA5,ST6GA…	GO:0030574	0.000124688	0.999991	6	13	collagen catabolic process	BP	0.0492605
	CHD8_Neuron_het	In3	151	NDNF,VILL,LHX2,COL9A3,GPC6,LAMA4,ATP11C,NETO1,PDPN,ABCC9,KCNIP3,PTPRK,NES,TNFRSF19,CLIC4,TRPS1,TOX,VAV3,ADCYAP1,RASSF7,ST6GAL2,MYO1D,PKDCC,ITGA6,COL6A1,NTNG1,ST8SIA4,DAB2,PLEKHG1,EHD2,PRKX,PBX3,PTPN3,ADAMTS3,NRN1,FGF13,TAC1,CYP26A1,GRAMD3,COL16A1,ZSCAN5A,CRISPLD2,PHLDB2,RAPGEF5,SLC8A1,TGFB3,RALYL,SLC7A11,TRIM36,EPB41,PDZRN3,AKNA,ID2,MAPK11,RSPO2,DENND3,EBF3,GRM3,MYH9,STAT6,UNC13B,NNAT,PDIA5,ST6GA…	GO:0044243	0.000124688	0.999991	6	13	multicellular organism catabolic process	BP	0.0492605
	CHD8_Neuron_het	In3	151	NDNF,VILL,LHX2,COL9A3,GPC6,LAMA4,ATP11C,NETO1,PDPN,ABCC9,KCNIP3,PTPRK,NES,TNFRSF19,CLIC4,TRPS1,TOX,VAV3,ADCYAP1,RASSF7,ST6GAL2,MYO1D,PKDCC,ITGA6,COL6A1,NTNG1,ST8SIA4,DAB2,PLEKHG1,EHD2,PRKX,PBX3,PTPN3,ADAMTS3,NRN1,FGF13,TAC1,CYP26A1,GRAMD3,COL16A1,ZSCAN5A,CRISPLD2,PHLDB2,RAPGEF5,SLC8A1,TGFB3,RALYL,SLC7A11,TRIM36,EPB41,PDZRN3,AKNA,ID2,MAPK11,RSPO2,DENND3,EBF3,GRM3,MYH9,STAT6,UNC13B,NNAT,PDIA5,ST6GA…	GO:0070167	0.000124688	0.999991	6	13	regulation of biomineral tissue development	BP	0.0492605
	CHD8_Neuron_het	In8	82	SEMA3F,GNG12,TNFRSF19,ADAMTS3,STARD8,NES,POU3F4,MYO1D,KIRREL,FBN3,NDNF,BHLHE22,SALL1,ISLR2,ID2,TMEM163,JAM2,IL4R,C10orf11,PLEKHG1,AMOT,SSTR2,PKDCC,TNFRSF1A,SLC7A11,PDPN,SLC12A7,C1RL,PRDM8,MYH9,NRN1,KCNIP3,CA10,NRG1,LYPD1,IGFBP5,SMOC1,CRIM1,HPCAL1,ST6GAL2,INF2,PTPN3,PPP1R1A,RPRM,GMDS,EHD2,TSHZ1,ITGA6,DENND3,WNT7B,COL5A2,SEMA5B,AK4,ZNF780A,LPL,SERPINF1,ADCYAP1,C18orf21,TRAF5,DUSP6,ELN,RASSF7,PLXDC2…	GO:0032501	6.25056e-08	1	56	850	multicellular organismal process	BP	0.000383038
	CHD8_Neuron_het	In8	82	SEMA3F,GNG12,TNFRSF19,ADAMTS3,STARD8,NES,POU3F4,MYO1D,KIRREL,FBN3,NDNF,BHLHE22,SALL1,ISLR2,ID2,TMEM163,JAM2,IL4R,C10orf11,PLEKHG1,AMOT,SSTR2,PKDCC,TNFRSF1A,SLC7A11,PDPN,SLC12A7,C1RL,PRDM8,MYH9,NRN1,KCNIP3,CA10,NRG1,LYPD1,IGFBP5,SMOC1,CRIM1,HPCAL1,ST6GAL2,INF2,PTPN3,PPP1R1A,RPRM,GMDS,EHD2,TSHZ1,ITGA6,DENND3,WNT7B,COL5A2,SEMA5B,AK4,ZNF780A,LPL,SERPINF1,ADCYAP1,C18orf21,TRAF5,DUSP6,ELN,RASSF7,PLXDC2…	GO:0048856	6.68654e-08	1	51	726	anatomical structure development	BP	0.000383038
	CHD8_Neuron_het	In8	82	SEMA3F,GNG12,TNFRSF19,ADAMTS3,STARD8,NES,POU3F4,MYO1D,KIRREL,FBN3,NDNF,BHLHE22,SALL1,ISLR2,ID2,TMEM163,JAM2,IL4R,C10orf11,PLEKHG1,AMOT,SSTR2,PKDCC,TNFRSF1A,SLC7A11,PDPN,SLC12A7,C1RL,PRDM8,MYH9,NRN1,KCNIP3,CA10,NRG1,LYPD1,IGFBP5,SMOC1,CRIM1,HPCAL1,ST6GAL2,INF2,PTPN3,PPP1R1A,RPRM,GMDS,EHD2,TSHZ1,ITGA6,DENND3,WNT7B,COL5A2,SEMA5B,AK4,ZNF780A,LPL,SERPINF1,ADCYAP1,C18orf21,TRAF5,DUSP6,ELN,RASSF7,PLXDC2…	GO:0044707	1.54064e-07	1	54	817	single-multicellular organism process	BP	0.000588371
	CHD8_Neuron_het	In8	82	SEMA3F,GNG12,TNFRSF19,ADAMTS3,STARD8,NES,POU3F4,MYO1D,KIRREL,FBN3,NDNF,BHLHE22,SALL1,ISLR2,ID2,TMEM163,JAM2,IL4R,C10orf11,PLEKHG1,AMOT,SSTR2,PKDCC,TNFRSF1A,SLC7A11,PDPN,SLC12A7,C1RL,PRDM8,MYH9,NRN1,KCNIP3,CA10,NRG1,LYPD1,IGFBP5,SMOC1,CRIM1,HPCAL1,ST6GAL2,INF2,PTPN3,PPP1R1A,RPRM,GMDS,EHD2,TSHZ1,ITGA6,DENND3,WNT7B,COL5A2,SEMA5B,AK4,ZNF780A,LPL,SERPINF1,ADCYAP1,C18orf21,TRAF5,DUSP6,ELN,RASSF7,PLXDC2…	GO:0032502	3.21632e-07	1	53	807	developmental process	BP	0.000812163
	CHD8_Neuron_het	In8	82	SEMA3F,GNG12,TNFRSF19,ADAMTS3,STARD8,NES,POU3F4,MYO1D,KIRREL,FBN3,NDNF,BHLHE22,SALL1,ISLR2,ID2,TMEM163,JAM2,IL4R,C10orf11,PLEKHG1,AMOT,SSTR2,PKDCC,TNFRSF1A,SLC7A11,PDPN,SLC12A7,C1RL,PRDM8,MYH9,NRN1,KCNIP3,CA10,NRG1,LYPD1,IGFBP5,SMOC1,CRIM1,HPCAL1,ST6GAL2,INF2,PTPN3,PPP1R1A,RPRM,GMDS,EHD2,TSHZ1,ITGA6,DENND3,WNT7B,COL5A2,SEMA5B,AK4,ZNF780A,LPL,SERPINF1,ADCYAP1,C18orf21,TRAF5,DUSP6,ELN,RASSF7,PLXDC2…	GO:0007275	3.5444e-07	1	48	687	multicellular organism development	BP	0.000812163
	CHD8_Neuron_het	In8	82	SEMA3F,GNG12,TNFRSF19,ADAMTS3,STARD8,NES,POU3F4,MYO1D,KIRREL,FBN3,NDNF,BHLHE22,SALL1,ISLR2,ID2,TMEM163,JAM2,IL4R,C10orf11,PLEKHG1,AMOT,SSTR2,PKDCC,TNFRSF1A,SLC7A11,PDPN,SLC12A7,C1RL,PRDM8,MYH9,NRN1,KCNIP3,CA10,NRG1,LYPD1,IGFBP5,SMOC1,CRIM1,HPCAL1,ST6GAL2,INF2,PTPN3,PPP1R1A,RPRM,GMDS,EHD2,TSHZ1,ITGA6,DENND3,WNT7B,COL5A2,SEMA5B,AK4,ZNF780A,LPL,SERPINF1,ADCYAP1,C18orf21,TRAF5,DUSP6,ELN,RASSF7,PLXDC2…	GO:0048731	1.71414e-06	0.999999	44	626	system development	BP	0.00292163
	CHD8_Neuron_het	In8	82	SEMA3F,GNG12,TNFRSF19,ADAMTS3,STARD8,NES,POU3F4,MYO1D,KIRREL,FBN3,NDNF,BHLHE22,SALL1,ISLR2,ID2,TMEM163,JAM2,IL4R,C10orf11,PLEKHG1,AMOT,SSTR2,PKDCC,TNFRSF1A,SLC7A11,PDPN,SLC12A7,C1RL,PRDM8,MYH9,NRN1,KCNIP3,CA10,NRG1,LYPD1,IGFBP5,SMOC1,CRIM1,HPCAL1,ST6GAL2,INF2,PTPN3,PPP1R1A,RPRM,GMDS,EHD2,TSHZ1,ITGA6,DENND3,WNT7B,COL5A2,SEMA5B,AK4,ZNF780A,LPL,SERPINF1,ADCYAP1,C18orf21,TRAF5,DUSP6,ELN,RASSF7,PLXDC2…	GO:0044767	1.78506e-06	0.999999	51	794	single-organism developmental process	BP	0.00292163
	CHD8_Neuron_het	In8	82	SEMA3F,GNG12,TNFRSF19,ADAMTS3,STARD8,NES,POU3F4,MYO1D,KIRREL,FBN3,NDNF,BHLHE22,SALL1,ISLR2,ID2,TMEM163,JAM2,IL4R,C10orf11,PLEKHG1,AMOT,SSTR2,PKDCC,TNFRSF1A,SLC7A11,PDPN,SLC12A7,C1RL,PRDM8,MYH9,NRN1,KCNIP3,CA10,NRG1,LYPD1,IGFBP5,SMOC1,CRIM1,HPCAL1,ST6GAL2,INF2,PTPN3,PPP1R1A,RPRM,GMDS,EHD2,TSHZ1,ITGA6,DENND3,WNT7B,COL5A2,SEMA5B,AK4,ZNF780A,LPL,SERPINF1,ADCYAP1,C18orf21,TRAF5,DUSP6,ELN,RASSF7,PLXDC2…	GO:0048513	6.2198e-06	0.999998	34	435	animal organ development	BP	0.00890753
	CHD8_Neuron_het	In8	82	SEMA3F,GNG12,TNFRSF19,ADAMTS3,STARD8,NES,POU3F4,MYO1D,KIRREL,FBN3,NDNF,BHLHE22,SALL1,ISLR2,ID2,TMEM163,JAM2,IL4R,C10orf11,PLEKHG1,AMOT,SSTR2,PKDCC,TNFRSF1A,SLC7A11,PDPN,SLC12A7,C1RL,PRDM8,MYH9,NRN1,KCNIP3,CA10,NRG1,LYPD1,IGFBP5,SMOC1,CRIM1,HPCAL1,ST6GAL2,INF2,PTPN3,PPP1R1A,RPRM,GMDS,EHD2,TSHZ1,ITGA6,DENND3,WNT7B,COL5A2,SEMA5B,AK4,ZNF780A,LPL,SERPINF1,ADCYAP1,C18orf21,TRAF5,DUSP6,ELN,RASSF7,PLXDC2…	GO:0050793	2.6902e-05	0.999991	28	342	regulation of developmental process	BP	0.032347
	CHD8_Neuron_het	In8	82	SEMA3F,GNG12,TNFRSF19,ADAMTS3,STARD8,NES,POU3F4,MYO1D,KIRREL,FBN3,NDNF,BHLHE22,SALL1,ISLR2,ID2,TMEM163,JAM2,IL4R,C10orf11,PLEKHG1,AMOT,SSTR2,PKDCC,TNFRSF1A,SLC7A11,PDPN,SLC12A7,C1RL,PRDM8,MYH9,NRN1,KCNIP3,CA10,NRG1,LYPD1,IGFBP5,SMOC1,CRIM1,HPCAL1,ST6GAL2,INF2,PTPN3,PPP1R1A,RPRM,GMDS,EHD2,TSHZ1,ITGA6,DENND3,WNT7B,COL5A2,SEMA5B,AK4,ZNF780A,LPL,SERPINF1,ADCYAP1,C18orf21,TRAF5,DUSP6,ELN,RASSF7,PLXDC2…	GO:0031012	2.92728e-05	0.999995	11	67	extracellular matrix	CC	0.032347
	CHD8_Neuron_het	In8	82	SEMA3F,GNG12,TNFRSF19,ADAMTS3,STARD8,NES,POU3F4,MYO1D,KIRREL,FBN3,NDNF,BHLHE22,SALL1,ISLR2,ID2,TMEM163,JAM2,IL4R,C10orf11,PLEKHG1,AMOT,SSTR2,PKDCC,TNFRSF1A,SLC7A11,PDPN,SLC12A7,C1RL,PRDM8,MYH9,NRN1,KCNIP3,CA10,NRG1,LYPD1,IGFBP5,SMOC1,CRIM1,HPCAL1,ST6GAL2,INF2,PTPN3,PPP1R1A,RPRM,GMDS,EHD2,TSHZ1,ITGA6,DENND3,WNT7B,COL5A2,SEMA5B,AK4,ZNF780A,LPL,SERPINF1,ADCYAP1,C18orf21,TRAF5,DUSP6,ELN,RASSF7,PLXDC2…	GO:0007399	3.10567e-05	0.99999	30	384	nervous system development	BP	0.032347
	CHD8_Neuron_het	In8	82	SEMA3F,GNG12,TNFRSF19,ADAMTS3,STARD8,NES,POU3F4,MYO1D,KIRREL,FBN3,NDNF,BHLHE22,SALL1,ISLR2,ID2,TMEM163,JAM2,IL4R,C10orf11,PLEKHG1,AMOT,SSTR2,PKDCC,TNFRSF1A,SLC7A11,PDPN,SLC12A7,C1RL,PRDM8,MYH9,NRN1,KCNIP3,CA10,NRG1,LYPD1,IGFBP5,SMOC1,CRIM1,HPCAL1,ST6GAL2,INF2,PTPN3,PPP1R1A,RPRM,GMDS,EHD2,TSHZ1,ITGA6,DENND3,WNT7B,COL5A2,SEMA5B,AK4,ZNF780A,LPL,SERPINF1,ADCYAP1,C18orf21,TRAF5,DUSP6,ELN,RASSF7,PLXDC2…	GO:0045595	4.79761e-05	0.999986	22	240	regulation of cell differentiation	BP	0.0458052
	CHD8_Neuron_het	In8	82	SEMA3F,GNG12,TNFRSF19,ADAMTS3,STARD8,NES,POU3F4,MYO1D,KIRREL,FBN3,NDNF,BHLHE22,SALL1,ISLR2,ID2,TMEM163,JAM2,IL4R,C10orf11,PLEKHG1,AMOT,SSTR2,PKDCC,TNFRSF1A,SLC7A11,PDPN,SLC12A7,C1RL,PRDM8,MYH9,NRN1,KCNIP3,CA10,NRG1,LYPD1,IGFBP5,SMOC1,CRIM1,HPCAL1,ST6GAL2,INF2,PTPN3,PPP1R1A,RPRM,GMDS,EHD2,TSHZ1,ITGA6,DENND3,WNT7B,COL5A2,SEMA5B,AK4,ZNF780A,LPL,SERPINF1,ADCYAP1,C18orf21,TRAF5,DUSP6,ELN,RASSF7,PLXDC2…	GO:0005578	5.25362e-05	0.999992	10	59	proteinaceous extracellular matrix	CC	0.0463005
	CHD8_Neuron_het	In8	82	SEMA3F,GNG12,TNFRSF19,ADAMTS3,STARD8,NES,POU3F4,MYO1D,KIRREL,FBN3,NDNF,BHLHE22,SALL1,ISLR2,ID2,TMEM163,JAM2,IL4R,C10orf11,PLEKHG1,AMOT,SSTR2,PKDCC,TNFRSF1A,SLC7A11,PDPN,SLC12A7,C1RL,PRDM8,MYH9,NRN1,KCNIP3,CA10,NRG1,LYPD1,IGFBP5,SMOC1,CRIM1,HPCAL1,ST6GAL2,INF2,PTPN3,PPP1R1A,RPRM,GMDS,EHD2,TSHZ1,ITGA6,DENND3,WNT7B,COL5A2,SEMA5B,AK4,ZNF780A,LPL,SERPINF1,ADCYAP1,C18orf21,TRAF5,DUSP6,ELN,RASSF7,PLXDC2…	GO:0048732	5.88857e-05	0.99999	11	72	gland development	BP	0.0481895
	SATB2_NPC	In4	18	PREX1,CEBPD,SATB2,COL11A1,CEBPB,HRH1,LRIG1,SOX2,COL9A3,PTCHD4,SFRP1,GCNT2,KCNIP1,EGFR,EYA4,CDCA7,AEBP1,ATP11C	GO:0048568	6.51354e-06	1	6	13	embryonic organ development	BP	0.0417192
	CYFIP1_C5	In2	109	ETV1,CDCA7,BMP7,SULF1,TRIM22,SEMA3A,EPB41,ECT2,COL6A1,ST6GAL2,CSPG4,RUNX2,MDGA1,CCND1,PLXND1,VIPR1,ST8SIA4,EGR2,ISLR,RTN4RL2,CAT,ITGA11,TOX3,FBLIM1,FOXP2,INF2,SOX5,SOX13,MIS18BP1,LRRC55,COL5A3,EHD2,HN1L,MRC2,MYB,AHR,RAD18,MYH9,COL4A2,TXNIP,SERPINF1,SH3BP1,ETS2,EGR3,LZTS1,DAB2,BAIAP3,KIAA1683,BCAM,ZEB1-AS1,RASGRP3,CPNE5,AEBP1,MOXD1,BLM,PTPRU,ASCL1,CALB1,UNC5B,AMZ2,FANCI,POLQ,WDHD1,PPIH,ATP1A2,B3GA…	GO:0032501	5.1755e-07	1	70	505	multicellular organismal process	BP	0.00221776
	CYFIP1_C5	In2	109	ETV1,CDCA7,BMP7,SULF1,TRIM22,SEMA3A,EPB41,ECT2,COL6A1,ST6GAL2,CSPG4,RUNX2,MDGA1,CCND1,PLXND1,VIPR1,ST8SIA4,EGR2,ISLR,RTN4RL2,CAT,ITGA11,TOX3,FBLIM1,FOXP2,INF2,SOX5,SOX13,MIS18BP1,LRRC55,COL5A3,EHD2,HN1L,MRC2,MYB,AHR,RAD18,MYH9,COL4A2,TXNIP,SERPINF1,SH3BP1,ETS2,EGR3,LZTS1,DAB2,BAIAP3,KIAA1683,BCAM,ZEB1-AS1,RASGRP3,CPNE5,AEBP1,MOXD1,BLM,PTPRU,ASCL1,CALB1,UNC5B,AMZ2,FANCI,POLQ,WDHD1,PPIH,ATP1A2,B3GA…	GO:0009653	6.3861e-07	1	44	250	anatomical structure morphogenesis	BP	0.00221776
	CYFIP1_C5	In2	109	ETV1,CDCA7,BMP7,SULF1,TRIM22,SEMA3A,EPB41,ECT2,COL6A1,ST6GAL2,CSPG4,RUNX2,MDGA1,CCND1,PLXND1,VIPR1,ST8SIA4,EGR2,ISLR,RTN4RL2,CAT,ITGA11,TOX3,FBLIM1,FOXP2,INF2,SOX5,SOX13,MIS18BP1,LRRC55,COL5A3,EHD2,HN1L,MRC2,MYB,AHR,RAD18,MYH9,COL4A2,TXNIP,SERPINF1,SH3BP1,ETS2,EGR3,LZTS1,DAB2,BAIAP3,KIAA1683,BCAM,ZEB1-AS1,RASGRP3,CPNE5,AEBP1,MOXD1,BLM,PTPRU,ASCL1,CALB1,UNC5B,AMZ2,FANCI,POLQ,WDHD1,PPIH,ATP1A2,B3GA…	GO:0030154	7.55645e-07	1	51	315	cell differentiation	BP	0.00221776
	CYFIP1_C5	In2	109	ETV1,CDCA7,BMP7,SULF1,TRIM22,SEMA3A,EPB41,ECT2,COL6A1,ST6GAL2,CSPG4,RUNX2,MDGA1,CCND1,PLXND1,VIPR1,ST8SIA4,EGR2,ISLR,RTN4RL2,CAT,ITGA11,TOX3,FBLIM1,FOXP2,INF2,SOX5,SOX13,MIS18BP1,LRRC55,COL5A3,EHD2,HN1L,MRC2,MYB,AHR,RAD18,MYH9,COL4A2,TXNIP,SERPINF1,SH3BP1,ETS2,EGR3,LZTS1,DAB2,BAIAP3,KIAA1683,BCAM,ZEB1-AS1,RASGRP3,CPNE5,AEBP1,MOXD1,BLM,PTPRU,ASCL1,CALB1,UNC5B,AMZ2,FANCI,POLQ,WDHD1,PPIH,ATP1A2,B3GA…	GO:0048731	9.32027e-07	1	56	365	system development	BP	0.00221776
	CYFIP1_C5	In2	109	ETV1,CDCA7,BMP7,SULF1,TRIM22,SEMA3A,EPB41,ECT2,COL6A1,ST6GAL2,CSPG4,RUNX2,MDGA1,CCND1,PLXND1,VIPR1,ST8SIA4,EGR2,ISLR,RTN4RL2,CAT,ITGA11,TOX3,FBLIM1,FOXP2,INF2,SOX5,SOX13,MIS18BP1,LRRC55,COL5A3,EHD2,HN1L,MRC2,MYB,AHR,RAD18,MYH9,COL4A2,TXNIP,SERPINF1,SH3BP1,ETS2,EGR3,LZTS1,DAB2,BAIAP3,KIAA1683,BCAM,ZEB1-AS1,RASGRP3,CPNE5,AEBP1,MOXD1,BLM,PTPRU,ASCL1,CALB1,UNC5B,AMZ2,FANCI,POLQ,WDHD1,PPIH,ATP1A2,B3GA…	GO:0007275	1.72011e-06	0.999999	59	401	multicellular organism development	BP	0.00273004
	CYFIP1_C5	In2	109	ETV1,CDCA7,BMP7,SULF1,TRIM22,SEMA3A,EPB41,ECT2,COL6A1,ST6GAL2,CSPG4,RUNX2,MDGA1,CCND1,PLXND1,VIPR1,ST8SIA4,EGR2,ISLR,RTN4RL2,CAT,ITGA11,TOX3,FBLIM1,FOXP2,INF2,SOX5,SOX13,MIS18BP1,LRRC55,COL5A3,EHD2,HN1L,MRC2,MYB,AHR,RAD18,MYH9,COL4A2,TXNIP,SERPINF1,SH3BP1,ETS2,EGR3,LZTS1,DAB2,BAIAP3,KIAA1683,BCAM,ZEB1-AS1,RASGRP3,CPNE5,AEBP1,MOXD1,BLM,PTPRU,ASCL1,CALB1,UNC5B,AMZ2,FANCI,POLQ,WDHD1,PPIH,ATP1A2,B3GA…	GO:0048869	1.72098e-06	0.999999	52	332	cellular developmental process	BP	0.00273004
	CYFIP1_C5	In2	109	ETV1,CDCA7,BMP7,SULF1,TRIM22,SEMA3A,EPB41,ECT2,COL6A1,ST6GAL2,CSPG4,RUNX2,MDGA1,CCND1,PLXND1,VIPR1,ST8SIA4,EGR2,ISLR,RTN4RL2,CAT,ITGA11,TOX3,FBLIM1,FOXP2,INF2,SOX5,SOX13,MIS18BP1,LRRC55,COL5A3,EHD2,HN1L,MRC2,MYB,AHR,RAD18,MYH9,COL4A2,TXNIP,SERPINF1,SH3BP1,ETS2,EGR3,LZTS1,DAB2,BAIAP3,KIAA1683,BCAM,ZEB1-AS1,RASGRP3,CPNE5,AEBP1,MOXD1,BLM,PTPRU,ASCL1,CALB1,UNC5B,AMZ2,FANCI,POLQ,WDHD1,PPIH,ATP1A2,B3GA…	GO:0009888	2.05113e-06	0.999999	31	151	tissue development	BP	0.00278895
	CYFIP1_C5	In2	109	ETV1,CDCA7,BMP7,SULF1,TRIM22,SEMA3A,EPB41,ECT2,COL6A1,ST6GAL2,CSPG4,RUNX2,MDGA1,CCND1,PLXND1,VIPR1,ST8SIA4,EGR2,ISLR,RTN4RL2,CAT,ITGA11,TOX3,FBLIM1,FOXP2,INF2,SOX5,SOX13,MIS18BP1,LRRC55,COL5A3,EHD2,HN1L,MRC2,MYB,AHR,RAD18,MYH9,COL4A2,TXNIP,SERPINF1,SH3BP1,ETS2,EGR3,LZTS1,DAB2,BAIAP3,KIAA1683,BCAM,ZEB1-AS1,RASGRP3,CPNE5,AEBP1,MOXD1,BLM,PTPRU,ASCL1,CALB1,UNC5B,AMZ2,FANCI,POLQ,WDHD1,PPIH,ATP1A2,B3GA…	GO:0040011	3.33886e-06	0.999999	33	170	locomotion	BP	0.00369424
	CYFIP1_C5	In2	109	ETV1,CDCA7,BMP7,SULF1,TRIM22,SEMA3A,EPB41,ECT2,COL6A1,ST6GAL2,CSPG4,RUNX2,MDGA1,CCND1,PLXND1,VIPR1,ST8SIA4,EGR2,ISLR,RTN4RL2,CAT,ITGA11,TOX3,FBLIM1,FOXP2,INF2,SOX5,SOX13,MIS18BP1,LRRC55,COL5A3,EHD2,HN1L,MRC2,MYB,AHR,RAD18,MYH9,COL4A2,TXNIP,SERPINF1,SH3BP1,ETS2,EGR3,LZTS1,DAB2,BAIAP3,KIAA1683,BCAM,ZEB1-AS1,RASGRP3,CPNE5,AEBP1,MOXD1,BLM,PTPRU,ASCL1,CALB1,UNC5B,AMZ2,FANCI,POLQ,WDHD1,PPIH,ATP1A2,B3GA…	GO:0044707	3.87394e-06	0.999999	66	483	single-multicellular organism process	BP	0.00369424
	CYFIP1_C5	In2	109	ETV1,CDCA7,BMP7,SULF1,TRIM22,SEMA3A,EPB41,ECT2,COL6A1,ST6GAL2,CSPG4,RUNX2,MDGA1,CCND1,PLXND1,VIPR1,ST8SIA4,EGR2,ISLR,RTN4RL2,CAT,ITGA11,TOX3,FBLIM1,FOXP2,INF2,SOX5,SOX13,MIS18BP1,LRRC55,COL5A3,EHD2,HN1L,MRC2,MYB,AHR,RAD18,MYH9,COL4A2,TXNIP,SERPINF1,SH3BP1,ETS2,EGR3,LZTS1,DAB2,BAIAP3,KIAA1683,BCAM,ZEB1-AS1,RASGRP3,CPNE5,AEBP1,MOXD1,BLM,PTPRU,ASCL1,CALB1,UNC5B,AMZ2,FANCI,POLQ,WDHD1,PPIH,ATP1A2,B3GA…	GO:0032502	4.15046e-06	0.999998	65	473	developmental process	BP	0.00369424
	CYFIP1_C5	In2	109	ETV1,CDCA7,BMP7,SULF1,TRIM22,SEMA3A,EPB41,ECT2,COL6A1,ST6GAL2,CSPG4,RUNX2,MDGA1,CCND1,PLXND1,VIPR1,ST8SIA4,EGR2,ISLR,RTN4RL2,CAT,ITGA11,TOX3,FBLIM1,FOXP2,INF2,SOX5,SOX13,MIS18BP1,LRRC55,COL5A3,EHD2,HN1L,MRC2,MYB,AHR,RAD18,MYH9,COL4A2,TXNIP,SERPINF1,SH3BP1,ETS2,EGR3,LZTS1,DAB2,BAIAP3,KIAA1683,BCAM,ZEB1-AS1,RASGRP3,CPNE5,AEBP1,MOXD1,BLM,PTPRU,ASCL1,CALB1,UNC5B,AMZ2,FANCI,POLQ,WDHD1,PPIH,ATP1A2,B3GA…	GO:0048513	4.26945e-06	0.999999	42	248	animal organ development	BP	0.00369424
	CYFIP1_C5	In2	109	ETV1,CDCA7,BMP7,SULF1,TRIM22,SEMA3A,EPB41,ECT2,COL6A1,ST6GAL2,CSPG4,RUNX2,MDGA1,CCND1,PLXND1,VIPR1,ST8SIA4,EGR2,ISLR,RTN4RL2,CAT,ITGA11,TOX3,FBLIM1,FOXP2,INF2,SOX5,SOX13,MIS18BP1,LRRC55,COL5A3,EHD2,HN1L,MRC2,MYB,AHR,RAD18,MYH9,COL4A2,TXNIP,SERPINF1,SH3BP1,ETS2,EGR3,LZTS1,DAB2,BAIAP3,KIAA1683,BCAM,ZEB1-AS1,RASGRP3,CPNE5,AEBP1,MOXD1,BLM,PTPRU,ASCL1,CALB1,UNC5B,AMZ2,FANCI,POLQ,WDHD1,PPIH,ATP1A2,B3GA…	GO:0048856	4.81127e-06	0.999998	60	422	anatomical structure development	BP	0.00381614
	CYFIP1_C5	In2	109	ETV1,CDCA7,BMP7,SULF1,TRIM22,SEMA3A,EPB41,ECT2,COL6A1,ST6GAL2,CSPG4,RUNX2,MDGA1,CCND1,PLXND1,VIPR1,ST8SIA4,EGR2,ISLR,RTN4RL2,CAT,ITGA11,TOX3,FBLIM1,FOXP2,INF2,SOX5,SOX13,MIS18BP1,LRRC55,COL5A3,EHD2,HN1L,MRC2,MYB,AHR,RAD18,MYH9,COL4A2,TXNIP,SERPINF1,SH3BP1,ETS2,EGR3,LZTS1,DAB2,BAIAP3,KIAA1683,BCAM,ZEB1-AS1,RASGRP3,CPNE5,AEBP1,MOXD1,BLM,PTPRU,ASCL1,CALB1,UNC5B,AMZ2,FANCI,POLQ,WDHD1,PPIH,ATP1A2,B3GA…	GO:0031226	1.44557e-05	0.999996	21	89	intrinsic component of plasma membrane	CC	0.0105838
	CYFIP1_C5	In2	109	ETV1,CDCA7,BMP7,SULF1,TRIM22,SEMA3A,EPB41,ECT2,COL6A1,ST6GAL2,CSPG4,RUNX2,MDGA1,CCND1,PLXND1,VIPR1,ST8SIA4,EGR2,ISLR,RTN4RL2,CAT,ITGA11,TOX3,FBLIM1,FOXP2,INF2,SOX5,SOX13,MIS18BP1,LRRC55,COL5A3,EHD2,HN1L,MRC2,MYB,AHR,RAD18,MYH9,COL4A2,TXNIP,SERPINF1,SH3BP1,ETS2,EGR3,LZTS1,DAB2,BAIAP3,KIAA1683,BCAM,ZEB1-AS1,RASGRP3,CPNE5,AEBP1,MOXD1,BLM,PTPRU,ASCL1,CALB1,UNC5B,AMZ2,FANCI,POLQ,WDHD1,PPIH,ATP1A2,B3GA…	GO:0044767	2.15911e-05	0.999991	62	460	single-organism developmental process	BP	0.0137204
	CYFIP1_C5	In2	109	ETV1,CDCA7,BMP7,SULF1,TRIM22,SEMA3A,EPB41,ECT2,COL6A1,ST6GAL2,CSPG4,RUNX2,MDGA1,CCND1,PLXND1,VIPR1,ST8SIA4,EGR2,ISLR,RTN4RL2,CAT,ITGA11,TOX3,FBLIM1,FOXP2,INF2,SOX5,SOX13,MIS18BP1,LRRC55,COL5A3,EHD2,HN1L,MRC2,MYB,AHR,RAD18,MYH9,COL4A2,TXNIP,SERPINF1,SH3BP1,ETS2,EGR3,LZTS1,DAB2,BAIAP3,KIAA1683,BCAM,ZEB1-AS1,RASGRP3,CPNE5,AEBP1,MOXD1,BLM,PTPRU,ASCL1,CALB1,UNC5B,AMZ2,FANCI,POLQ,WDHD1,PPIH,ATP1A2,B3GA…	GO:0050793	2.16228e-05	0.999993	33	184	regulation of developmental process	BP	0.0137204
	CYFIP1_C5	In2	109	ETV1,CDCA7,BMP7,SULF1,TRIM22,SEMA3A,EPB41,ECT2,COL6A1,ST6GAL2,CSPG4,RUNX2,MDGA1,CCND1,PLXND1,VIPR1,ST8SIA4,EGR2,ISLR,RTN4RL2,CAT,ITGA11,TOX3,FBLIM1,FOXP2,INF2,SOX5,SOX13,MIS18BP1,LRRC55,COL5A3,EHD2,HN1L,MRC2,MYB,AHR,RAD18,MYH9,COL4A2,TXNIP,SERPINF1,SH3BP1,ETS2,EGR3,LZTS1,DAB2,BAIAP3,KIAA1683,BCAM,ZEB1-AS1,RASGRP3,CPNE5,AEBP1,MOXD1,BLM,PTPRU,ASCL1,CALB1,UNC5B,AMZ2,FANCI,POLQ,WDHD1,PPIH,ATP1A2,B3GA…	GO:0000981	2.74657e-05	0.999995	13	41	RNA polymerase II transcription factor activity, sequence-specific DNA binding	MF	0.0163387
	CYFIP1_C5	In2	109	ETV1,CDCA7,BMP7,SULF1,TRIM22,SEMA3A,EPB41,ECT2,COL6A1,ST6GAL2,CSPG4,RUNX2,MDGA1,CCND1,PLXND1,VIPR1,ST8SIA4,EGR2,ISLR,RTN4RL2,CAT,ITGA11,TOX3,FBLIM1,FOXP2,INF2,SOX5,SOX13,MIS18BP1,LRRC55,COL5A3,EHD2,HN1L,MRC2,MYB,AHR,RAD18,MYH9,COL4A2,TXNIP,SERPINF1,SH3BP1,ETS2,EGR3,LZTS1,DAB2,BAIAP3,KIAA1683,BCAM,ZEB1-AS1,RASGRP3,CPNE5,AEBP1,MOXD1,BLM,PTPRU,ASCL1,CALB1,UNC5B,AMZ2,FANCI,POLQ,WDHD1,PPIH,ATP1A2,B3GA…	GO:2000026	3.05784e-05	0.99999	27	138	regulation of multicellular organismal development	BP	0.0164181
	CYFIP1_C5	In2	109	ETV1,CDCA7,BMP7,SULF1,TRIM22,SEMA3A,EPB41,ECT2,COL6A1,ST6GAL2,CSPG4,RUNX2,MDGA1,CCND1,PLXND1,VIPR1,ST8SIA4,EGR2,ISLR,RTN4RL2,CAT,ITGA11,TOX3,FBLIM1,FOXP2,INF2,SOX5,SOX13,MIS18BP1,LRRC55,COL5A3,EHD2,HN1L,MRC2,MYB,AHR,RAD18,MYH9,COL4A2,TXNIP,SERPINF1,SH3BP1,ETS2,EGR3,LZTS1,DAB2,BAIAP3,KIAA1683,BCAM,ZEB1-AS1,RASGRP3,CPNE5,AEBP1,MOXD1,BLM,PTPRU,ASCL1,CALB1,UNC5B,AMZ2,FANCI,POLQ,WDHD1,PPIH,ATP1A2,B3GA…	GO:0044459	3.10492e-05	0.99999	28	146	plasma membrane part	CC	0.0164181
	CYFIP1_C5	In2	109	ETV1,CDCA7,BMP7,SULF1,TRIM22,SEMA3A,EPB41,ECT2,COL6A1,ST6GAL2,CSPG4,RUNX2,MDGA1,CCND1,PLXND1,VIPR1,ST8SIA4,EGR2,ISLR,RTN4RL2,CAT,ITGA11,TOX3,FBLIM1,FOXP2,INF2,SOX5,SOX13,MIS18BP1,LRRC55,COL5A3,EHD2,HN1L,MRC2,MYB,AHR,RAD18,MYH9,COL4A2,TXNIP,SERPINF1,SH3BP1,ETS2,EGR3,LZTS1,DAB2,BAIAP3,KIAA1683,BCAM,ZEB1-AS1,RASGRP3,CPNE5,AEBP1,MOXD1,BLM,PTPRU,ASCL1,CALB1,UNC5B,AMZ2,FANCI,POLQ,WDHD1,PPIH,ATP1A2,B3GA…	GO:0030182	4.07418e-05	0.999986	28	148	neuron differentiation	BP	0.0204095
	CYFIP1_C5	In2	109	ETV1,CDCA7,BMP7,SULF1,TRIM22,SEMA3A,EPB41,ECT2,COL6A1,ST6GAL2,CSPG4,RUNX2,MDGA1,CCND1,PLXND1,VIPR1,ST8SIA4,EGR2,ISLR,RTN4RL2,CAT,ITGA11,TOX3,FBLIM1,FOXP2,INF2,SOX5,SOX13,MIS18BP1,LRRC55,COL5A3,EHD2,HN1L,MRC2,MYB,AHR,RAD18,MYH9,COL4A2,TXNIP,SERPINF1,SH3BP1,ETS2,EGR3,LZTS1,DAB2,BAIAP3,KIAA1683,BCAM,ZEB1-AS1,RASGRP3,CPNE5,AEBP1,MOXD1,BLM,PTPRU,ASCL1,CALB1,UNC5B,AMZ2,FANCI,POLQ,WDHD1,PPIH,ATP1A2,B3GA…	GO:0001525	4.47232e-05	0.999992	12	37	angiogenesis	BP	0.0212837
	CYFIP1_C5	In2	109	ETV1,CDCA7,BMP7,SULF1,TRIM22,SEMA3A,EPB41,ECT2,COL6A1,ST6GAL2,CSPG4,RUNX2,MDGA1,CCND1,PLXND1,VIPR1,ST8SIA4,EGR2,ISLR,RTN4RL2,CAT,ITGA11,TOX3,FBLIM1,FOXP2,INF2,SOX5,SOX13,MIS18BP1,LRRC55,COL5A3,EHD2,HN1L,MRC2,MYB,AHR,RAD18,MYH9,COL4A2,TXNIP,SERPINF1,SH3BP1,ETS2,EGR3,LZTS1,DAB2,BAIAP3,KIAA1683,BCAM,ZEB1-AS1,RASGRP3,CPNE5,AEBP1,MOXD1,BLM,PTPRU,ASCL1,CALB1,UNC5B,AMZ2,FANCI,POLQ,WDHD1,PPIH,ATP1A2,B3GA…	GO:0042127	4.85463e-05	0.999985	24	118	regulation of cell proliferation	BP	0.02135
	CYFIP1_C5	In2	109	ETV1,CDCA7,BMP7,SULF1,TRIM22,SEMA3A,EPB41,ECT2,COL6A1,ST6GAL2,CSPG4,RUNX2,MDGA1,CCND1,PLXND1,VIPR1,ST8SIA4,EGR2,ISLR,RTN4RL2,CAT,ITGA11,TOX3,FBLIM1,FOXP2,INF2,SOX5,SOX13,MIS18BP1,LRRC55,COL5A3,EHD2,HN1L,MRC2,MYB,AHR,RAD18,MYH9,COL4A2,TXNIP,SERPINF1,SH3BP1,ETS2,EGR3,LZTS1,DAB2,BAIAP3,KIAA1683,BCAM,ZEB1-AS1,RASGRP3,CPNE5,AEBP1,MOXD1,BLM,PTPRU,ASCL1,CALB1,UNC5B,AMZ2,FANCI,POLQ,WDHD1,PPIH,ATP1A2,B3GA…	GO:0042221	4.93486e-05	0.99998	47	318	response to chemical	BP	0.02135
	CYFIP1_C5	In2	109	ETV1,CDCA7,BMP7,SULF1,TRIM22,SEMA3A,EPB41,ECT2,COL6A1,ST6GAL2,CSPG4,RUNX2,MDGA1,CCND1,PLXND1,VIPR1,ST8SIA4,EGR2,ISLR,RTN4RL2,CAT,ITGA11,TOX3,FBLIM1,FOXP2,INF2,SOX5,SOX13,MIS18BP1,LRRC55,COL5A3,EHD2,HN1L,MRC2,MYB,AHR,RAD18,MYH9,COL4A2,TXNIP,SERPINF1,SH3BP1,ETS2,EGR3,LZTS1,DAB2,BAIAP3,KIAA1683,BCAM,ZEB1-AS1,RASGRP3,CPNE5,AEBP1,MOXD1,BLM,PTPRU,ASCL1,CALB1,UNC5B,AMZ2,FANCI,POLQ,WDHD1,PPIH,ATP1A2,B3GA…	GO:0048732	6.39843e-05	0.999988	13	44	gland development	BP	0.0264784
	CYFIP1_C5	In2	109	ETV1,CDCA7,BMP7,SULF1,TRIM22,SEMA3A,EPB41,ECT2,COL6A1,ST6GAL2,CSPG4,RUNX2,MDGA1,CCND1,PLXND1,VIPR1,ST8SIA4,EGR2,ISLR,RTN4RL2,CAT,ITGA11,TOX3,FBLIM1,FOXP2,INF2,SOX5,SOX13,MIS18BP1,LRRC55,COL5A3,EHD2,HN1L,MRC2,MYB,AHR,RAD18,MYH9,COL4A2,TXNIP,SERPINF1,SH3BP1,ETS2,EGR3,LZTS1,DAB2,BAIAP3,KIAA1683,BCAM,ZEB1-AS1,RASGRP3,CPNE5,AEBP1,MOXD1,BLM,PTPRU,ASCL1,CALB1,UNC5B,AMZ2,FANCI,POLQ,WDHD1,PPIH,ATP1A2,B3GA…	GO:0009605	7.93144e-05	0.999971	31	178	response to external stimulus	BP	0.0271688
	CYFIP1_C5	In2	109	ETV1,CDCA7,BMP7,SULF1,TRIM22,SEMA3A,EPB41,ECT2,COL6A1,ST6GAL2,CSPG4,RUNX2,MDGA1,CCND1,PLXND1,VIPR1,ST8SIA4,EGR2,ISLR,RTN4RL2,CAT,ITGA11,TOX3,FBLIM1,FOXP2,INF2,SOX5,SOX13,MIS18BP1,LRRC55,COL5A3,EHD2,HN1L,MRC2,MYB,AHR,RAD18,MYH9,COL4A2,TXNIP,SERPINF1,SH3BP1,ETS2,EGR3,LZTS1,DAB2,BAIAP3,KIAA1683,BCAM,ZEB1-AS1,RASGRP3,CPNE5,AEBP1,MOXD1,BLM,PTPRU,ASCL1,CALB1,UNC5B,AMZ2,FANCI,POLQ,WDHD1,PPIH,ATP1A2,B3GA…	GO:0009612	8.35858e-05	0.999993	7	14	response to mechanical stimulus	BP	0.0271688
	CYFIP1_C5	In2	109	ETV1,CDCA7,BMP7,SULF1,TRIM22,SEMA3A,EPB41,ECT2,COL6A1,ST6GAL2,CSPG4,RUNX2,MDGA1,CCND1,PLXND1,VIPR1,ST8SIA4,EGR2,ISLR,RTN4RL2,CAT,ITGA11,TOX3,FBLIM1,FOXP2,INF2,SOX5,SOX13,MIS18BP1,LRRC55,COL5A3,EHD2,HN1L,MRC2,MYB,AHR,RAD18,MYH9,COL4A2,TXNIP,SERPINF1,SH3BP1,ETS2,EGR3,LZTS1,DAB2,BAIAP3,KIAA1683,BCAM,ZEB1-AS1,RASGRP3,CPNE5,AEBP1,MOXD1,BLM,PTPRU,ASCL1,CALB1,UNC5B,AMZ2,FANCI,POLQ,WDHD1,PPIH,ATP1A2,B3GA…	GO:0007411	8.38215e-05	0.99998	16	64	axon guidance	BP	0.0271688
	CYFIP1_C5	In2	109	ETV1,CDCA7,BMP7,SULF1,TRIM22,SEMA3A,EPB41,ECT2,COL6A1,ST6GAL2,CSPG4,RUNX2,MDGA1,CCND1,PLXND1,VIPR1,ST8SIA4,EGR2,ISLR,RTN4RL2,CAT,ITGA11,TOX3,FBLIM1,FOXP2,INF2,SOX5,SOX13,MIS18BP1,LRRC55,COL5A3,EHD2,HN1L,MRC2,MYB,AHR,RAD18,MYH9,COL4A2,TXNIP,SERPINF1,SH3BP1,ETS2,EGR3,LZTS1,DAB2,BAIAP3,KIAA1683,BCAM,ZEB1-AS1,RASGRP3,CPNE5,AEBP1,MOXD1,BLM,PTPRU,ASCL1,CALB1,UNC5B,AMZ2,FANCI,POLQ,WDHD1,PPIH,ATP1A2,B3GA…	GO:0097485	8.38215e-05	0.99998	16	64	neuron projection guidance	BP	0.0271688
	CYFIP1_C5	In2	109	ETV1,CDCA7,BMP7,SULF1,TRIM22,SEMA3A,EPB41,ECT2,COL6A1,ST6GAL2,CSPG4,RUNX2,MDGA1,CCND1,PLXND1,VIPR1,ST8SIA4,EGR2,ISLR,RTN4RL2,CAT,ITGA11,TOX3,FBLIM1,FOXP2,INF2,SOX5,SOX13,MIS18BP1,LRRC55,COL5A3,EHD2,HN1L,MRC2,MYB,AHR,RAD18,MYH9,COL4A2,TXNIP,SERPINF1,SH3BP1,ETS2,EGR3,LZTS1,DAB2,BAIAP3,KIAA1683,BCAM,ZEB1-AS1,RASGRP3,CPNE5,AEBP1,MOXD1,BLM,PTPRU,ASCL1,CALB1,UNC5B,AMZ2,FANCI,POLQ,WDHD1,PPIH,ATP1A2,B3GA…	GO:0009719	8.8602e-05	0.999969	28	154	response to endogenous stimulus	BP	0.0271688
	CYFIP1_C5	In2	109	ETV1,CDCA7,BMP7,SULF1,TRIM22,SEMA3A,EPB41,ECT2,COL6A1,ST6GAL2,CSPG4,RUNX2,MDGA1,CCND1,PLXND1,VIPR1,ST8SIA4,EGR2,ISLR,RTN4RL2,CAT,ITGA11,TOX3,FBLIM1,FOXP2,INF2,SOX5,SOX13,MIS18BP1,LRRC55,COL5A3,EHD2,HN1L,MRC2,MYB,AHR,RAD18,MYH9,COL4A2,TXNIP,SERPINF1,SH3BP1,ETS2,EGR3,LZTS1,DAB2,BAIAP3,KIAA1683,BCAM,ZEB1-AS1,RASGRP3,CPNE5,AEBP1,MOXD1,BLM,PTPRU,ASCL1,CALB1,UNC5B,AMZ2,FANCI,POLQ,WDHD1,PPIH,ATP1A2,B3GA…	GO:0001071	8.88844e-05	0.999977	17	71	nucleic acid binding transcription factor activity	MF	0.0271688
	CYFIP1_C5	In2	109	ETV1,CDCA7,BMP7,SULF1,TRIM22,SEMA3A,EPB41,ECT2,COL6A1,ST6GAL2,CSPG4,RUNX2,MDGA1,CCND1,PLXND1,VIPR1,ST8SIA4,EGR2,ISLR,RTN4RL2,CAT,ITGA11,TOX3,FBLIM1,FOXP2,INF2,SOX5,SOX13,MIS18BP1,LRRC55,COL5A3,EHD2,HN1L,MRC2,MYB,AHR,RAD18,MYH9,COL4A2,TXNIP,SERPINF1,SH3BP1,ETS2,EGR3,LZTS1,DAB2,BAIAP3,KIAA1683,BCAM,ZEB1-AS1,RASGRP3,CPNE5,AEBP1,MOXD1,BLM,PTPRU,ASCL1,CALB1,UNC5B,AMZ2,FANCI,POLQ,WDHD1,PPIH,ATP1A2,B3GA…	GO:0003700	8.88844e-05	0.999977	17	71	transcription factor activity, sequence-specific DNA binding	MF	0.0271688
	CYFIP1_C5	In2	109	ETV1,CDCA7,BMP7,SULF1,TRIM22,SEMA3A,EPB41,ECT2,COL6A1,ST6GAL2,CSPG4,RUNX2,MDGA1,CCND1,PLXND1,VIPR1,ST8SIA4,EGR2,ISLR,RTN4RL2,CAT,ITGA11,TOX3,FBLIM1,FOXP2,INF2,SOX5,SOX13,MIS18BP1,LRRC55,COL5A3,EHD2,HN1L,MRC2,MYB,AHR,RAD18,MYH9,COL4A2,TXNIP,SERPINF1,SH3BP1,ETS2,EGR3,LZTS1,DAB2,BAIAP3,KIAA1683,BCAM,ZEB1-AS1,RASGRP3,CPNE5,AEBP1,MOXD1,BLM,PTPRU,ASCL1,CALB1,UNC5B,AMZ2,FANCI,POLQ,WDHD1,PPIH,ATP1A2,B3GA…	GO:0045597	9.08366e-05	0.999976	18	78	positive regulation of cell differentiation	BP	0.0271688
	CYFIP1_C5	In2	109	ETV1,CDCA7,BMP7,SULF1,TRIM22,SEMA3A,EPB41,ECT2,COL6A1,ST6GAL2,CSPG4,RUNX2,MDGA1,CCND1,PLXND1,VIPR1,ST8SIA4,EGR2,ISLR,RTN4RL2,CAT,ITGA11,TOX3,FBLIM1,FOXP2,INF2,SOX5,SOX13,MIS18BP1,LRRC55,COL5A3,EHD2,HN1L,MRC2,MYB,AHR,RAD18,MYH9,COL4A2,TXNIP,SERPINF1,SH3BP1,ETS2,EGR3,LZTS1,DAB2,BAIAP3,KIAA1683,BCAM,ZEB1-AS1,RASGRP3,CPNE5,AEBP1,MOXD1,BLM,PTPRU,ASCL1,CALB1,UNC5B,AMZ2,FANCI,POLQ,WDHD1,PPIH,ATP1A2,B3GA…	GO:0048468	9.13429e-05	0.999965	34	205	cell development	BP	0.0271688
	CYFIP1_C5	In2	109	ETV1,CDCA7,BMP7,SULF1,TRIM22,SEMA3A,EPB41,ECT2,COL6A1,ST6GAL2,CSPG4,RUNX2,MDGA1,CCND1,PLXND1,VIPR1,ST8SIA4,EGR2,ISLR,RTN4RL2,CAT,ITGA11,TOX3,FBLIM1,FOXP2,INF2,SOX5,SOX13,MIS18BP1,LRRC55,COL5A3,EHD2,HN1L,MRC2,MYB,AHR,RAD18,MYH9,COL4A2,TXNIP,SERPINF1,SH3BP1,ETS2,EGR3,LZTS1,DAB2,BAIAP3,KIAA1683,BCAM,ZEB1-AS1,RASGRP3,CPNE5,AEBP1,MOXD1,BLM,PTPRU,ASCL1,CALB1,UNC5B,AMZ2,FANCI,POLQ,WDHD1,PPIH,ATP1A2,B3GA…	GO:0006928	9.99116e-05	0.999963	31	180	movement of cell or subcellular component	BP	0.0288169
	CYFIP1_C5	In2	109	ETV1,CDCA7,BMP7,SULF1,TRIM22,SEMA3A,EPB41,ECT2,COL6A1,ST6GAL2,CSPG4,RUNX2,MDGA1,CCND1,PLXND1,VIPR1,ST8SIA4,EGR2,ISLR,RTN4RL2,CAT,ITGA11,TOX3,FBLIM1,FOXP2,INF2,SOX5,SOX13,MIS18BP1,LRRC55,COL5A3,EHD2,HN1L,MRC2,MYB,AHR,RAD18,MYH9,COL4A2,TXNIP,SERPINF1,SH3BP1,ETS2,EGR3,LZTS1,DAB2,BAIAP3,KIAA1683,BCAM,ZEB1-AS1,RASGRP3,CPNE5,AEBP1,MOXD1,BLM,PTPRU,ASCL1,CALB1,UNC5B,AMZ2,FANCI,POLQ,WDHD1,PPIH,ATP1A2,B3GA…	GO:0060429	0.00010711	0.99997	19	86	epithelium development	BP	0.0290058
	CYFIP1_C5	In2	109	ETV1,CDCA7,BMP7,SULF1,TRIM22,SEMA3A,EPB41,ECT2,COL6A1,ST6GAL2,CSPG4,RUNX2,MDGA1,CCND1,PLXND1,VIPR1,ST8SIA4,EGR2,ISLR,RTN4RL2,CAT,ITGA11,TOX3,FBLIM1,FOXP2,INF2,SOX5,SOX13,MIS18BP1,LRRC55,COL5A3,EHD2,HN1L,MRC2,MYB,AHR,RAD18,MYH9,COL4A2,TXNIP,SERPINF1,SH3BP1,ETS2,EGR3,LZTS1,DAB2,BAIAP3,KIAA1683,BCAM,ZEB1-AS1,RASGRP3,CPNE5,AEBP1,MOXD1,BLM,PTPRU,ASCL1,CALB1,UNC5B,AMZ2,FANCI,POLQ,WDHD1,PPIH,ATP1A2,B3GA…	GO:0022008	0.000109707	0.99996	29	164	neurogenesis	BP	0.0290058
	CYFIP1_C5	In2	109	ETV1,CDCA7,BMP7,SULF1,TRIM22,SEMA3A,EPB41,ECT2,COL6A1,ST6GAL2,CSPG4,RUNX2,MDGA1,CCND1,PLXND1,VIPR1,ST8SIA4,EGR2,ISLR,RTN4RL2,CAT,ITGA11,TOX3,FBLIM1,FOXP2,INF2,SOX5,SOX13,MIS18BP1,LRRC55,COL5A3,EHD2,HN1L,MRC2,MYB,AHR,RAD18,MYH9,COL4A2,TXNIP,SERPINF1,SH3BP1,ETS2,EGR3,LZTS1,DAB2,BAIAP3,KIAA1683,BCAM,ZEB1-AS1,RASGRP3,CPNE5,AEBP1,MOXD1,BLM,PTPRU,ASCL1,CALB1,UNC5B,AMZ2,FANCI,POLQ,WDHD1,PPIH,ATP1A2,B3GA…	GO:0051239	0.000109709	0.999958	33	198	regulation of multicellular organismal process	BP	0.0290058
	CYFIP1_C5	In2	109	ETV1,CDCA7,BMP7,SULF1,TRIM22,SEMA3A,EPB41,ECT2,COL6A1,ST6GAL2,CSPG4,RUNX2,MDGA1,CCND1,PLXND1,VIPR1,ST8SIA4,EGR2,ISLR,RTN4RL2,CAT,ITGA11,TOX3,FBLIM1,FOXP2,INF2,SOX5,SOX13,MIS18BP1,LRRC55,COL5A3,EHD2,HN1L,MRC2,MYB,AHR,RAD18,MYH9,COL4A2,TXNIP,SERPINF1,SH3BP1,ETS2,EGR3,LZTS1,DAB2,BAIAP3,KIAA1683,BCAM,ZEB1-AS1,RASGRP3,CPNE5,AEBP1,MOXD1,BLM,PTPRU,ASCL1,CALB1,UNC5B,AMZ2,FANCI,POLQ,WDHD1,PPIH,ATP1A2,B3GA…	GO:0005887	0.000126822	0.999963	19	87	integral component of plasma membrane	CC	0.032624
	CYFIP1_C5	In2	109	ETV1,CDCA7,BMP7,SULF1,TRIM22,SEMA3A,EPB41,ECT2,COL6A1,ST6GAL2,CSPG4,RUNX2,MDGA1,CCND1,PLXND1,VIPR1,ST8SIA4,EGR2,ISLR,RTN4RL2,CAT,ITGA11,TOX3,FBLIM1,FOXP2,INF2,SOX5,SOX13,MIS18BP1,LRRC55,COL5A3,EHD2,HN1L,MRC2,MYB,AHR,RAD18,MYH9,COL4A2,TXNIP,SERPINF1,SH3BP1,ETS2,EGR3,LZTS1,DAB2,BAIAP3,KIAA1683,BCAM,ZEB1-AS1,RASGRP3,CPNE5,AEBP1,MOXD1,BLM,PTPRU,ASCL1,CALB1,UNC5B,AMZ2,FANCI,POLQ,WDHD1,PPIH,ATP1A2,B3GA…	GO:0048699	0.000144321	0.999948	28	158	generation of neurons	BP	0.0354106
	CYFIP1_C5	In2	109	ETV1,CDCA7,BMP7,SULF1,TRIM22,SEMA3A,EPB41,ECT2,COL6A1,ST6GAL2,CSPG4,RUNX2,MDGA1,CCND1,PLXND1,VIPR1,ST8SIA4,EGR2,ISLR,RTN4RL2,CAT,ITGA11,TOX3,FBLIM1,FOXP2,INF2,SOX5,SOX13,MIS18BP1,LRRC55,COL5A3,EHD2,HN1L,MRC2,MYB,AHR,RAD18,MYH9,COL4A2,TXNIP,SERPINF1,SH3BP1,ETS2,EGR3,LZTS1,DAB2,BAIAP3,KIAA1683,BCAM,ZEB1-AS1,RASGRP3,CPNE5,AEBP1,MOXD1,BLM,PTPRU,ASCL1,CALB1,UNC5B,AMZ2,FANCI,POLQ,WDHD1,PPIH,ATP1A2,B3GA…	GO:0022612	0.000145095	0.999987	7	15	gland morphogenesis	BP	0.0354106
	CYFIP1_C5	In2	109	ETV1,CDCA7,BMP7,SULF1,TRIM22,SEMA3A,EPB41,ECT2,COL6A1,ST6GAL2,CSPG4,RUNX2,MDGA1,CCND1,PLXND1,VIPR1,ST8SIA4,EGR2,ISLR,RTN4RL2,CAT,ITGA11,TOX3,FBLIM1,FOXP2,INF2,SOX5,SOX13,MIS18BP1,LRRC55,COL5A3,EHD2,HN1L,MRC2,MYB,AHR,RAD18,MYH9,COL4A2,TXNIP,SERPINF1,SH3BP1,ETS2,EGR3,LZTS1,DAB2,BAIAP3,KIAA1683,BCAM,ZEB1-AS1,RASGRP3,CPNE5,AEBP1,MOXD1,BLM,PTPRU,ASCL1,CALB1,UNC5B,AMZ2,FANCI,POLQ,WDHD1,PPIH,ATP1A2,B3GA…	GO:0051094	0.000154376	0.999952	21	103	positive regulation of developmental process	BP	0.0367338
	CYFIP1_C5	In2	109	ETV1,CDCA7,BMP7,SULF1,TRIM22,SEMA3A,EPB41,ECT2,COL6A1,ST6GAL2,CSPG4,RUNX2,MDGA1,CCND1,PLXND1,VIPR1,ST8SIA4,EGR2,ISLR,RTN4RL2,CAT,ITGA11,TOX3,FBLIM1,FOXP2,INF2,SOX5,SOX13,MIS18BP1,LRRC55,COL5A3,EHD2,HN1L,MRC2,MYB,AHR,RAD18,MYH9,COL4A2,TXNIP,SERPINF1,SH3BP1,ETS2,EGR3,LZTS1,DAB2,BAIAP3,KIAA1683,BCAM,ZEB1-AS1,RASGRP3,CPNE5,AEBP1,MOXD1,BLM,PTPRU,ASCL1,CALB1,UNC5B,AMZ2,FANCI,POLQ,WDHD1,PPIH,ATP1A2,B3GA…	GO:0022603	0.000166157	0.999949	20	96	regulation of anatomical structure morphogenesis	BP	0.0385728
	CYFIP1_C5	In2	109	ETV1,CDCA7,BMP7,SULF1,TRIM22,SEMA3A,EPB41,ECT2,COL6A1,ST6GAL2,CSPG4,RUNX2,MDGA1,CCND1,PLXND1,VIPR1,ST8SIA4,EGR2,ISLR,RTN4RL2,CAT,ITGA11,TOX3,FBLIM1,FOXP2,INF2,SOX5,SOX13,MIS18BP1,LRRC55,COL5A3,EHD2,HN1L,MRC2,MYB,AHR,RAD18,MYH9,COL4A2,TXNIP,SERPINF1,SH3BP1,ETS2,EGR3,LZTS1,DAB2,BAIAP3,KIAA1683,BCAM,ZEB1-AS1,RASGRP3,CPNE5,AEBP1,MOXD1,BLM,PTPRU,ASCL1,CALB1,UNC5B,AMZ2,FANCI,POLQ,WDHD1,PPIH,ATP1A2,B3GA…	GO:0048514	0.000180411	0.999963	12	42	blood vessel morphogenesis	BP	0.0387601
	CYFIP1_C5	In2	109	ETV1,CDCA7,BMP7,SULF1,TRIM22,SEMA3A,EPB41,ECT2,COL6A1,ST6GAL2,CSPG4,RUNX2,MDGA1,CCND1,PLXND1,VIPR1,ST8SIA4,EGR2,ISLR,RTN4RL2,CAT,ITGA11,TOX3,FBLIM1,FOXP2,INF2,SOX5,SOX13,MIS18BP1,LRRC55,COL5A3,EHD2,HN1L,MRC2,MYB,AHR,RAD18,MYH9,COL4A2,TXNIP,SERPINF1,SH3BP1,ETS2,EGR3,LZTS1,DAB2,BAIAP3,KIAA1683,BCAM,ZEB1-AS1,RASGRP3,CPNE5,AEBP1,MOXD1,BLM,PTPRU,ASCL1,CALB1,UNC5B,AMZ2,FANCI,POLQ,WDHD1,PPIH,ATP1A2,B3GA…	GO:0008283	0.00018263	0.999933	28	160	cell proliferation	BP	0.0387601
	CYFIP1_C5	In2	109	ETV1,CDCA7,BMP7,SULF1,TRIM22,SEMA3A,EPB41,ECT2,COL6A1,ST6GAL2,CSPG4,RUNX2,MDGA1,CCND1,PLXND1,VIPR1,ST8SIA4,EGR2,ISLR,RTN4RL2,CAT,ITGA11,TOX3,FBLIM1,FOXP2,INF2,SOX5,SOX13,MIS18BP1,LRRC55,COL5A3,EHD2,HN1L,MRC2,MYB,AHR,RAD18,MYH9,COL4A2,TXNIP,SERPINF1,SH3BP1,ETS2,EGR3,LZTS1,DAB2,BAIAP3,KIAA1683,BCAM,ZEB1-AS1,RASGRP3,CPNE5,AEBP1,MOXD1,BLM,PTPRU,ASCL1,CALB1,UNC5B,AMZ2,FANCI,POLQ,WDHD1,PPIH,ATP1A2,B3GA…	GO:0006935	0.000183253	0.999947	18	82	chemotaxis	BP	0.0387601
	CYFIP1_C5	In2	109	ETV1,CDCA7,BMP7,SULF1,TRIM22,SEMA3A,EPB41,ECT2,COL6A1,ST6GAL2,CSPG4,RUNX2,MDGA1,CCND1,PLXND1,VIPR1,ST8SIA4,EGR2,ISLR,RTN4RL2,CAT,ITGA11,TOX3,FBLIM1,FOXP2,INF2,SOX5,SOX13,MIS18BP1,LRRC55,COL5A3,EHD2,HN1L,MRC2,MYB,AHR,RAD18,MYH9,COL4A2,TXNIP,SERPINF1,SH3BP1,ETS2,EGR3,LZTS1,DAB2,BAIAP3,KIAA1683,BCAM,ZEB1-AS1,RASGRP3,CPNE5,AEBP1,MOXD1,BLM,PTPRU,ASCL1,CALB1,UNC5B,AMZ2,FANCI,POLQ,WDHD1,PPIH,ATP1A2,B3GA…	GO:0042330	0.000183253	0.999947	18	82	taxis	BP	0.0387601
	CYFIP1_C5	In2	109	ETV1,CDCA7,BMP7,SULF1,TRIM22,SEMA3A,EPB41,ECT2,COL6A1,ST6GAL2,CSPG4,RUNX2,MDGA1,CCND1,PLXND1,VIPR1,ST8SIA4,EGR2,ISLR,RTN4RL2,CAT,ITGA11,TOX3,FBLIM1,FOXP2,INF2,SOX5,SOX13,MIS18BP1,LRRC55,COL5A3,EHD2,HN1L,MRC2,MYB,AHR,RAD18,MYH9,COL4A2,TXNIP,SERPINF1,SH3BP1,ETS2,EGR3,LZTS1,DAB2,BAIAP3,KIAA1683,BCAM,ZEB1-AS1,RASGRP3,CPNE5,AEBP1,MOXD1,BLM,PTPRU,ASCL1,CALB1,UNC5B,AMZ2,FANCI,POLQ,WDHD1,PPIH,ATP1A2,B3GA…	GO:0050896	0.000205723	0.99991	73	612	response to stimulus	BP	0.0425668
	CYFIP1_C5	In2	109	ETV1,CDCA7,BMP7,SULF1,TRIM22,SEMA3A,EPB41,ECT2,COL6A1,ST6GAL2,CSPG4,RUNX2,MDGA1,CCND1,PLXND1,VIPR1,ST8SIA4,EGR2,ISLR,RTN4RL2,CAT,ITGA11,TOX3,FBLIM1,FOXP2,INF2,SOX5,SOX13,MIS18BP1,LRRC55,COL5A3,EHD2,HN1L,MRC2,MYB,AHR,RAD18,MYH9,COL4A2,TXNIP,SERPINF1,SH3BP1,ETS2,EGR3,LZTS1,DAB2,BAIAP3,KIAA1683,BCAM,ZEB1-AS1,RASGRP3,CPNE5,AEBP1,MOXD1,BLM,PTPRU,ASCL1,CALB1,UNC5B,AMZ2,FANCI,POLQ,WDHD1,PPIH,ATP1A2,B3GA…	GO:0061564	0.000216487	0.999937	18	83	axon development	BP	0.0438409
	CYFIP1_C5	In2	109	ETV1,CDCA7,BMP7,SULF1,TRIM22,SEMA3A,EPB41,ECT2,COL6A1,ST6GAL2,CSPG4,RUNX2,MDGA1,CCND1,PLXND1,VIPR1,ST8SIA4,EGR2,ISLR,RTN4RL2,CAT,ITGA11,TOX3,FBLIM1,FOXP2,INF2,SOX5,SOX13,MIS18BP1,LRRC55,COL5A3,EHD2,HN1L,MRC2,MYB,AHR,RAD18,MYH9,COL4A2,TXNIP,SERPINF1,SH3BP1,ETS2,EGR3,LZTS1,DAB2,BAIAP3,KIAA1683,BCAM,ZEB1-AS1,RASGRP3,CPNE5,AEBP1,MOXD1,BLM,PTPRU,ASCL1,CALB1,UNC5B,AMZ2,FANCI,POLQ,WDHD1,PPIH,ATP1A2,B3GA…	GO:0045595	0.000224058	0.999922	24	129	regulation of cell differentiation	BP	0.0444289
	CYFIP1_C5	In2	109	ETV1,CDCA7,BMP7,SULF1,TRIM22,SEMA3A,EPB41,ECT2,COL6A1,ST6GAL2,CSPG4,RUNX2,MDGA1,CCND1,PLXND1,VIPR1,ST8SIA4,EGR2,ISLR,RTN4RL2,CAT,ITGA11,TOX3,FBLIM1,FOXP2,INF2,SOX5,SOX13,MIS18BP1,LRRC55,COL5A3,EHD2,HN1L,MRC2,MYB,AHR,RAD18,MYH9,COL4A2,TXNIP,SERPINF1,SH3BP1,ETS2,EGR3,LZTS1,DAB2,BAIAP3,KIAA1683,BCAM,ZEB1-AS1,RASGRP3,CPNE5,AEBP1,MOXD1,BLM,PTPRU,ASCL1,CALB1,UNC5B,AMZ2,FANCI,POLQ,WDHD1,PPIH,ATP1A2,B3GA…	GO:0001568	0.000245477	0.99994	14	56	blood vessel development	BP	0.0476826
	CYFIP1_C5	In2	109	ETV1,CDCA7,BMP7,SULF1,TRIM22,SEMA3A,EPB41,ECT2,COL6A1,ST6GAL2,CSPG4,RUNX2,MDGA1,CCND1,PLXND1,VIPR1,ST8SIA4,EGR2,ISLR,RTN4RL2,CAT,ITGA11,TOX3,FBLIM1,FOXP2,INF2,SOX5,SOX13,MIS18BP1,LRRC55,COL5A3,EHD2,HN1L,MRC2,MYB,AHR,RAD18,MYH9,COL4A2,TXNIP,SERPINF1,SH3BP1,ETS2,EGR3,LZTS1,DAB2,BAIAP3,KIAA1683,BCAM,ZEB1-AS1,RASGRP3,CPNE5,AEBP1,MOXD1,BLM,PTPRU,ASCL1,CALB1,UNC5B,AMZ2,FANCI,POLQ,WDHD1,PPIH,ATP1A2,B3GA…	GO:0030850	0.000251069	0.999988	5	8	prostate gland development	BP	0.0477934
	CYFIP1_C5	In4	33	TMEM100,ARHGEF40,CSPG4,CREB3L1,COL5A1,CACNA1H,TRIL,KCNK2,ISLR,DAB2,COL23A1,POSTN,UNC5B,B3GALTL,RASSF8,THBS2,PMEPA1,PDGFD,GRIN2D,DDR1,TXNIP,CRABP1,VAT1L,COL18A1,TOX3,ETV1,ASCL1,FAT1,KCNIP1,CDCA7,AEBP1,BMP7,CLIC4	GO:0001568	8.93292e-06	0.999999	9	56	blood vessel development	BP	0.038374
	CYFIP1_C5	In4	33	TMEM100,ARHGEF40,CSPG4,CREB3L1,COL5A1,CACNA1H,TRIL,KCNK2,ISLR,DAB2,COL23A1,POSTN,UNC5B,B3GALTL,RASSF8,THBS2,PMEPA1,PDGFD,GRIN2D,DDR1,TXNIP,CRABP1,VAT1L,COL18A1,TOX3,ETV1,ASCL1,FAT1,KCNIP1,CDCA7,AEBP1,BMP7,CLIC4	GO:0040011	1.02691e-05	0.999998	15	170	locomotion	BP	0.038374
	CYFIP1_C5	In4	33	TMEM100,ARHGEF40,CSPG4,CREB3L1,COL5A1,CACNA1H,TRIL,KCNK2,ISLR,DAB2,COL23A1,POSTN,UNC5B,B3GALTL,RASSF8,THBS2,PMEPA1,PDGFD,GRIN2D,DDR1,TXNIP,CRABP1,VAT1L,COL18A1,TOX3,ETV1,ASCL1,FAT1,KCNIP1,CDCA7,AEBP1,BMP7,CLIC4	GO:0001944	1.20952e-05	0.999999	9	58	vasculature development	BP	0.038374
